# Supplementary material for: A non-canonical mechanism of GPCR activation
Source: Nat Commun. 2024 Nov 16;15:9938. doi: 10.1038/s41467-024-54103-6 (PMC11569127; doi:10.1038/s41467-024-54103-6)
Supplement: Supplementary file 4 — Source data [file 41467_2024_54103_MOESM4_ESM.xlsx]

## Sheet: Figure 1b
Figure 1b
TM5 Shift
	Simulation Index	Condition	Average TM5 Shift for Simulation
	0	"- AP8"	3.42931
	1	"- AP8"	3.33844
	2	"- AP8"	3.22976
	3	"- AP8"	3.08968
	4	"- AP8"	3.28165
	5	"+ AP8"	3.31975
	6	"+ AP8"	3.11967
	7	"+ AP8"	3.24591
	8	"+ AP8"	3.20673
	9	"+ AP8"	3.33383
	10	"+ AP8"	3.30365
	11	"+ AP8"	3.31313
	12	"+ AP8"	3.12192
	13	"+ AP8"	3.2499
	14	"+ AP8"	3.30607
	15	"- AP8"	3.27865
	16	"- AP8"	3.33719
	17	"- AP8"	3.37759
	18	"- AP8"	3.52071
	19	"- AP8"	3.52654

## Sheet: Figure 1c
Figure 1b
3:6-105:222 distance
	Simulation Index	Condition	Average Distance in Simulation
	0	"- AP8"	6.27656
	1	"- AP8"	6.52726
	2	"- AP8"	6.53349
	3	"- AP8"	6.34097
	4	"- AP8"	6.48861
	5	"- AP8"	6.264
	6	"- AP8"	6.37885
	7	"- AP8"	6.10157
	8	"- AP8"	6.40367
	9	"- AP8"	6.44647
	10	"+ AP8"	6.57615
	11	"+ AP8"	6.54632
	12	"+ AP8"	6.67815
	13	"+ AP8"	6.49717
	14	"+ AP8"	6.31161
	15	"+ AP8"	6.55344
	16	"+ AP8"	6.3985
	17	"+ AP8"	6.47621
	18	"+ AP8"	6.33369
	19	"+ AP8"	6.41949
3:5-104:208 distance
	Simulation Index	Condition	Average Distance in Simulation
	0	"- AP8"	11.4722
	1	"- AP8"	11.4109
	2	"- AP8"	11.1171
	3	"- AP8"	11.4613
	4	"- AP8"	11.4446
	5	"- AP8"	11.6633
	6	"- AP8"	11.3607
	7	"- AP8"	11.8499
	8	"- AP8"	11.468
	9	"- AP8"	11.2899
	10	"+ AP8"	10.7019
	11	"+ AP8"	11.1028
	12	"+ AP8"	11.1896
	13	"+ AP8"	11.2808
	14	"+ AP8"	11.3112
	15	"+ AP8"	11.3783
	16	"+ AP8"	11.4966
	17	"+ AP8"	11.3291
	18	"+ AP8"	11.5984
	19	"+ AP8"	11.2103

## Sheet: Figure 1d
Figure 1d
ICL2 angle
	Simulation Index	Condition	% Time ICL2 in PR state
	0	"- AP8"	0
	1	"- AP8"	0.574713
	2	"- AP8"	0.45977
	3	"- AP8"	1.60919
	4	"- AP8"	22.1839
	5	"- AP8"	3.7931
	6	"- AP8"	0.114943
	7	"- AP8"	0
	8	"- AP8"	5.28736
	9	"- AP8"	0.344828
	10	"+ AP8"	18.1609
	11	"+ AP8"	93.2184
	12	"+ AP8"	88.9655
	13	"+ AP8"	77.0115
	14	"+ AP8"	8.04598
	15	"+ AP8"	99.6552
	16	"+ AP8"	98.046
	17	"+ AP8"	35.1724
	18	"+ AP8"	11.0345
	19	"+ AP8"	87.8161
ICL2 Helix
	Simulation Index	Condition	% Time ICL2 Helical
	0	"- AP8"	100
	1	"- AP8"	100
	2	"- AP8"	100
	3	"- AP8"	99.8851
	4	"- AP8"	24.5977
	5	"- AP8"	13.5632
	6	"- AP8"	100
	7	"- AP8"	100
	8	"- AP8"	7.81609
	9	"- AP8"	100
	10	"+ AP8"	25.8621
	11	"+ AP8"	95.8621
	12	"+ AP8"	89.1954
	13	"+ AP8"	82.8736
	14	"+ AP8"	9.08046
	15	"+ AP8"	100
	16	"+ AP8"	100
	17	"+ AP8"	42.5287
	18	"+ AP8"	11.0345
	19	"+ AP8"	89.4253

## Sheet: Figure 2a
Time (ns)	Rotation Angle (No AP8)	Rotation Angle (AP8)
0	0.6384155142230696	0.6384177189129758
1	0.12262796071256332	-0.168208
2	-0.943427	-1.02585
3	-1.67491	-0.725094
4	-0.47024	-1.73794
5	-1.03787	-1.65566
6	0.9084253026269806	-1.42434
7	1.8156291878621573	-2.5834
8	0.7530084562053645	-1.55274
9	1.0483406258082937	0.26490897904949406
10	-0.552437	-3.40101
11	2.0700548855204204	0.7902974283722983
12	-1.40856	-1.45692
13	1.5996110005843036	1.15933
14	-2.74456	-2.30671
15	-0.9296	-0.117539
16	-2.88726	-0.762713
17	-0.223881	-1.20001
18	-0.4285	-1.06927
19	1.3424278661236997	-1.40102
20	1.5139333998469056	-0.858792
21	-2.49041	2.1230374326024872
22	0.9205079023452072	2.5431666855420048
23	1.130060041665331	-0.540245
24	-1.43908	-2.64612
25	2.046641787429266	-2.14522
26	-5.61616	0.8234513732381572
27	-1.64162	1.419493109328954
28	0.4698918775441001	-0.862082
29	-1.85568	9.01632
30	-20.8066	19.566998617822023
31	-50.4207	-5.39795
32	-46.2136	2.228437936521118
33	-43.3922	5.514692634293809
34	-38.1012	22.798910730954717
35	-26.5257	23.36257805768041
36	-34.1062	12.616870362452985
37	-32.2629	6.349878883696675
38	-37.7327	-5.95819
39	-37.83	-3.79667
40	-27.2748	5.716973631174838
41	-23.7254	5.381634068327955
42	-21.8573	2.856028998669487
43	-17.7471	1.4066679464348368
44	-34.0804	6.507750149069366
45	-31.4205	3.0907841496788677
46	-21.4194	13.848072530126672
47	-17.8118	13.99741089970965
48	-24.0338	-2.51272
49	-28.5877	-10.1082
50	-32.9122	-14.7905
51	-42.8231	10.059797157424015
52	-39.7084	-20.1691
53	-22.3103	-8.6753
54	-24.3983	-8.52085
55	-20.8011	-5.40537
56	-49.9191	2.188511094539095
57	-29.6674	13.689010534707393
58	-43.1159	-2.34656
59	-35.5763	-7.0733
60	-55.0419	-3.25793
61	-52.0896	-3.44672
62	-38.0251	11.56354757948479
63	-54.368	-13.811
64	-42.0116	2.292371223773955
65	-33.8179	-2.14515
66	-56.0075	-7.20435
67	-49.3219	4.798382070605655
68	-43.5689	15.24960347582109
69	-39.5251	10.837962881466808
70	-35.8125	5.881008169206709
71	-41.4293	1.6355322945075983
72	-39.2819	16.86641137414209
73	-51.1564	15.28654187909946
74	-43.5506	17.08434780362313
75	-53.7564	24.6087
76	-59.1524	11.77867076738795
77	-40.7683	-9.41131
78	-44.6459	18.789657580380705
79	-46.8002	-16.4962
80	-48.5626	5.522826330626771
81	-47.9353	10.38735619129838
82	-24.7987	14.323325477886812
83	-47.0243	12.061070216445742
84	-42.7969	-10.0303
85	-41.395	3.6166996263876996
86	-40.7426	5.247574184614237
87	-48.1774	11.243880333140822
88	-45.0998	6.448026114456383
89	-42.2322	-4.31119
90	-44.9113	10.018157309652523
91	-38.1149	9.769398573389779
92	-54.3338	5.160051175421287
93	-44.9304	18.38642069307764
94	-44.365	15.261253124600728
95	-42.0922	7.04206
96	-47.0749	16.026468204824027
97	-24.5681	15.325657446213214
98	-25.2515	6.559722184782629
99	-31.6395	17.465484512440412
100	-40.0994	22.536604967092075
101	-39.2125	16.64150365433771
102	-49.1015	14.01090434219725
103	-41.698	7.696991223337818
104	-48.4504	12.19756118658934
105	-64.169	8.500127184956298
106	-65.1978	17.745855957642846
107	-14.4114	13.86577303560594
108	-50.7051	10.658166061042664
109	-44.7048	8.79036
110	-41.5839	17.106381179752972
111	-31.2834	8.782423410590582
112	-39.9314	7.055121652030451
113	-47.483	14.427883210170222
114	-47.2922	25.34491551426541
115	-49.383	6.1361
116	-37.5608	6.581950150141438
117	-40.2365	2.253365102032589
118	-44.0746	8.407226853551649
119	-42.9236	-6.93519
120	-46.3534	1.3571624816467391
121	-38.3466	5.224928282209234
122	-58.8449	9.36099
123	-41.1706	7.297379243483462
124	-40.2256	0.1066119204860172
125	-36.3857	9.666265354142638
126	-39.4678	8.580528326317193
127	-40.9562	12.397949334350614
128	-55.4201	13.766001959551161
129	-44.3829	10.3779
130	-48.7252	8.043044227221074
131	-47.1866	-1.43756
132	-40.5388	0.11797332327002152
133	-44.1185	11.804095823279454
134	-45.8199	10.346214817779014
135	-43.9767	12.285446173293593
136	-44.8918	14.207848459132919
137	-38.8988	13.458492856629903
138	-44.1718	14.431016438656002
139	-37.9832	21.615742557424994
140	-41.9664	5.170813750823783
141	-43.6233	14.411534665921408
142	-42.4473	2.9691631714398454
143	-41.2581	9.783336693365698
144	-46.8119	2.858506770255488
145	-44.8394	9.49366
146	-55.9972	0.9438752789321825
147	-39.0754	2.5898763054463814
148	-42.1962	1.3940256452764004
149	-46.9347	1.5183444390641796
150	-42.4088	7.1395750832584355
151	-35.7069	10.62764012816264
152	-36.3391	-1.07313
153	-38.4444	3.3434736306708714
154	-46.8825	2.3748462142034583
155	-51.5953	14.722867869308146
156	-43.5568	14.193298698634322
157	-36.3856	20.30126952608792
158	-43.7208	13.069647169339092
159	-39.315	3.2605678281495045
160	-47.8326	9.307797129374137
161	-28.1643	15.408765072036942
162	-31.5027	8.22793
163	-32.2809	11.851225157693648
164	-35.3401	0.8788100168141568
165	-39.5878	-5.50931
166	-30.5111	2.835277302720712
167	-18.0076	-5.49363
168	-23.3845	10.202736755461899
169	-34.1037	-6.00488
170	-35.3911	-3.27898
171	-40.3233	0.0674365
172	-29.9331	7.7198256882022065
173	-39.0997	-1.06739
174	-27.5319	7.940570259628004
175	-29.4962	1.6991814863133783
176	-24.7532	10.669684959659136
177	-30.3477	9.294428647005802
178	-37.476	7.586691136886017
179	-26.2041	21.773070864516143
180	-37.8143	12.578337561126375
181	-39.5585	7.51844
182	-33.7379	13.273364250814666
183	-38.5387	3.303416800841603
184	-32.9502	2.7446727286337307
185	-31.255	0.3733061259908652
186	-30.3032	4.983724636211463
187	-30.0217	4.616950651267146
188	-42.636	4.040062351492779
189	-46.3111	8.118684177731495
190	-28.8695	11.53829466864454
191	-44.2439	-8.01313
192	-45.3756	1.7411893242966556
193	-35.9853	-0.5476
194	-31.7987	-5.08629
195	-27.953	15.35422975063257
196	-25.2512	-5.10076
197	-21.962	7.16349
198	-24.3791	7.591018974057832
199	-28.1099	1.718436234234204
200	-30.9438	14.882035035629727
201	-32.6881	3.6007576531433187
202	-31.4666	-8.3474
203	-38.9223	-7.1639
204	-26.4287	-0.390193
205	-25.9277	17.084960759387883
206	-29.6982	1.9340045982570189
207	-31.1268	14.513494127061705
208	-27.548	1.6516011686015872
209	-30.1163	5.637571876131517
210	-17.3074	14.648677661784205
211	-35.0108	-6.72383
212	-47.3135	2.8210027563460045
213	-49.1535	9.230641995922866
214	-50.5339	11.543189193828852
215	-21.9774	14.690341668799093
216	-46.1469	8.39042
217	-47.5665	13.845431005957366
218	-49.2501	1.6628844187211484
219	-50.8017	12.853836439088909
220	-53.3874	15.486063157087969
221	-42.9193	18.725041174608123
222	-43.1895	18.949311803332265
223	-49.0178	7.093963272299376
224	-44.5372	13.17699016942187
225	-48.9338	11.86156710400806
226	-45.8007	13.529098414787924
227	-43.586	6.663166779557727
228	-42.3378	14.811413005361104
229	-45.5188	13.25564129611378
230	-59.2011	16.122553336019067
231	-51.2799	-0.6596
232	-39.1121	0.6334200963259491
233	-38.4056	12.514484489105314
234	-39.7314	15.400808230525172
235	-45.0565	-6.41794
236	-40.907	2.6655899818492514
237	-47.511	4.235242480605308
238	-41.6455	6.570935758580276
239	-48.9138	17.428049121811426
240	-40.6749	25.811907829792375
241	-35.9136	22.25923250568198
242	-50.3063	15.5684
243	-44.235	13.23477192398316
244	-47.1149	20.49305147209661
245	-41.8114	13.785174841127699
246	-51.3142	1.334303855628022
247	-42.1853	15.97276031245326
248	-36.7778	16.41438525118143
249	-36.9827	7.812922695701232
250	-37.2388	-0.282522
251	-42.089	6.811082190625882
252	-48.8495	14.657186737020112
253	-46.0401	8.638785513832886
254	-38.9122	8.279213675891796
255	-37.7944	11.920412470968557
256	-34.7512	10.451595159304162
257	-17.833	7.606502933112694
258	-17.7621	4.841422609095247
259	-31.9625	7.109575384920021
260	-30.7082	-1.68392
261	-23.1182	11.774548431992045
262	-19.5968	8.190563720561258
263	-23.9198	5.103113325622033
264	-44.8412	5.663871373546883
265	-32.1457	20.063450130747455
266	-47.788	15.430701217425607
267	-46.4034	4.614501255375771
268	-45.3226	6.468099130101777
269	-49.4499	11.902936379899103
270	-65.5099	0.00515061
271	-51.82	6.751143670238648
272	-44.1307	-7.19327
273	-50.0975	-7.42659
274	-54.4926	15.572584683495194
275	-63.2578	20.625408321070765
276	-61.3161	4.925698860214283
277	-36.7362	11.357493942548842
278	-49.6156	5.278290695077487
279	-29.3534	15.186593124113642
280	-50.0386	14.403411035077312
281	-41.4117	14.491507951964294
282	-44.6945	2.2071650425255314
283	-37.3896	10.966817847177921
284	-25.8296	13.422418996933061
285	-41.5574	7.256319090479025
286	-48.0316	3.6005453372187475
287	-46.9405	6.611090284952027
288	-45.6319	14.55400236916536
289	-44.0055	13.298708934016972
290	-55.7487	12.404327167726649
291	-47.8341	10.23011978298777
292	-56.5868	6.577970308750892
293	-47.7274	-6.99266
294	-55.4361	5.553731965328353
295	-44.9718	11.404131060961035
296	-48.3324	20.063805876803755
297	-49.7913	4.651115984485671
298	-51.5397	1.1034544396608226
299	-56.544	11.030001617859753
300	-57.1874	-1.78905
301	-55.1203	1.010327731683276
302	-45.3131	2.6401901654544986
303	-41.6826	-6.53853
304	-40.5323	3.348935278429664
305	-49.9829	8.269346602683086
306	-36.6276	5.023302682013323
307	-47.4563	6.271460897954938
308	-28.7921	-3.44173
309	-36.1392	5.132136528586614
310	-33.272	7.16654
311	-39.6919	-7.79651
312	-32.1439	9.030859032232925
313	-25.9311	8.487894332172218
314	-32.2683	7.069986984217962
315	-28.4784	13.990833387188701
316	-31.6627	1.9540300761248517
317	-31.5228	-2.44285
318	-23.7959	3.2320227578876626
319	-40.685	5.215665626259479
320	-48.6656	6.473250722088906
321	-45.5646	11.036471520197566
322	-47.3178	17.002083392629658
323	-46.7604	2.772295492777417
324	-49.7402	1.1109953446825926
325	-54.0315	-12.7109
326	-56.2278	-14.2994
327	-52.9137	-5.73963
328	-49.911	-4.26343
329	-48.8763	-3.74221
330	-47.8508	-0.344587
331	-43.067	-13.3165
332	-51.5237	20.37475530296163
333	-51.0991	-2.98267
334	-45.5051	13.400253484542418
335	-43.0995	22.645815275382418
336	-46.0705	7.773264339468071
337	-45.3146	5.233964821062003
338	-46.4606	7.478858856000997
339	-50.5923	10.120571666808814
340	-47.9329	10.881126012064044
341	-46.8532	14.551373458759187
342	-29.0008	3.286047182979601
343	-40.5394	19.53662976887341
344	-25.9772	9.54
345	-46.4625	18.428405261398524
346	-37.5197	5.818561097117552
347	-30.243	-0.770169
348	-36.6016	3.218148668030352
349	-31.7738	-1.82657
350	-26.0903	-7.76738
351	-45.6198	9.556524995072635
352	-31.2237	3.2122870862399964
353	-32.6776	-5.95277
354	-57.4817	15.320025388880197
355	-54.9604	-9.72189
356	-49.0781	4.165721720808264
357	-58.5712	-15.1284
358	-44.6299	-23.8955
359	-40.0814	12.450323002094365
360	-41.9136	2.4951764995378483
361	-42.3644	-9.79506
362	-45.0196	1.6466350080396381
363	-26.8618	-0.869534
364	-39.7275	11.814
365	-56.4089	9.77372
366	-48.626	17.550248325506956
367	-52.2277	14.028370389641012
368	-31.9957	-0.384985
369	-44.2066	2.304410450940594
370	-39.1823	-15.937
371	-30.3538	-6.73353
372	-37.8898	-18.7136
373	-43.4399	-16.1584
374	-35.1849	-13.9651
375	-33.2957	-18.2468
376	-32.1596	-2.24872
377	-36.275	-4.25276
378	-35.7397	-3.13809
379	-29.3668	-25.9946
380	-34.1549	-7.11381
381	-35.4675	-7.17106
382	-39.7232	-9.67335
383	-43.4909	-12.5007
384	-41.1612	-16.2755
385	-28.9077	4.9651372585145594
386	-38.7564	6.794986135932618
387	-39.9157	4.2402374120055555
388	-36.1148	9.520774732119904
389	-26.0333	18.34646223585426
390	-32.792	15.125345200139876
391	-36.4343	13.752700318779162
392	-35.2921	17.167622953582963
393	-36.6311	14.797551818148492
394	-35.2827	0.6578141085877292
395	-33.7313	11.436279844760264
396	-52.1556	4.829287812013462
397	-49.8031	10.28008572306264
398	-53.4262	-3.15607
399	-52.2003	10.761792738391023
400	-49.7952	19.642044188777163
401	-38.1328	10.132195633447068
402	-36.7609	-6.98572
403	-40.3598	7.442677410203899
404	-33.4619	-8.33872
405	-36.2313	-3.88521
406	-29.7623	-12.7144
407	-42.3153	-12.9783
408	-29.0464	0.9886801291960694
409	-38.5001	3.8091920307742413
410	-25.7075	10.281768467039939
411	-29.492	5.852176617438715
412	-23.7643	9.477375700327002
413	-33.9675	1.7823059482877994
414	-38.5814	10.390416139991785
415	-30.9506	9.231361139252783
416	-36.8234	4.514615062233204
417	-31.8611	-0.430058
418	-41.5565	3.0368677045315593
419	-36.2619	3.966209124902676
420	-34.7372	13.530904892355267
421	-39.9197	16.232764559869267
422	-41.2678	17.457809078392756
423	-34.8219	13.915928198720792
424	-34.5724	1.6189324833625136
425	-43.0337	13.044603830792227
426	-42.9701	16.272474763741897
427	-30.5824	11.336118770876666
428	-41.6471	5.313757094406583
429	-38.9418	16.752658091302493
430	-36.3088	14.746777637435073
431	-44.6477	16.825763895117703
432	-41.2808	19.343062248503998
433	-36.303	12.303152960061325
434	-45.4149	5.346277394375647
435	-43.4767	16.581670204364443
436	-35.0306	17.159613399542522
437	-39.7633	4.835837045438225
438	-39.7641	11.144161001295927
439	-50.8243	7.962026595649249
440	-41.4443	13.74426278917933
441	-32.9333	20.37899778238669
442	-39.9259	20.28211667100868
443	-43.0983	11.173979752212958
444	-30.5713	7.228165588347466
445	-24.2454	6.169957234917078
446	-40.8429	-3.0661
447	-33.794	10.341560626737703
448	-42.9622	4.324315650834848
449	-44.3845	4.11819
450	-35.4475	2.653560885372002
451	-46.5598	0.3611842424108147
452	-34.249	4.3304602935183425
453	-38.3213	16.94420903332751
454	-45.0483	4.509237993403801
455	-32.2447	8.554348774513187
456	-36.8914	2.153813095569049
457	-46.7993	10.846691982046494
458	-43.5632	11.428614208632922
459	-46.3294	14.568152553669918
460	-47.906	14.247667038759573
461	-38.0358	6.299318127238735
462	-44.4913	-22.1519
463	-41.7521	1.533232481783898
464	-51.0074	3.151766166999309
465	-46.2625	9.780677969207815
466	-40.8465	8.15301
467	-50.224	-0.661091
468	-47.1824	-10.6882
469	-44.5538	5.722492113575697
470	-49.0333	-0.244141
471	-51.5104	15.008134167167697
472	-51.3682	4.8678196449792495
473	-50.1202	3.2089761316649543
474	-44.3721	11.974733766077264
475	-50.2183	15.912584053410868
476	-45.1293	18.515751414688665
477	-47.897	22.939407624958477
478	-47.2224	9.018345870104568
479	-49.2947	15.228467256194136
480	-52.3653	1.8990213148268964
481	-47.7053	9.544667283320422
482	-47.5945	12.840932565752638
483	-33.8043	7.641197986113312
484	-40.0733	9.822848646406129
485	-52.5034	18.97145947403544
486	-51.678	0.3867379126863426
487	-46.9305	7.925344944323072
488	-40.164	6.572329989626496
489	-48.1106	16.929430146100415
490	-41.4917	14.453529217817135
491	-47.8316	8.272879853978395
492	-38.386	14.109097388702907
493	-50.2188	11.554345509277297
494	-49.0829	1.2317428199215499
495	-49.1526	4.9421148687240475
496	-48.5526	7.394344086463903
497	-49.9718	8.367424971676641
498	-39.317	6.1282501977162696
499	-46.9675	8.569335074047615
500	-42.9951	22.6926
501	-43.015	20.14236849041768
502	-42.9384	22.019923843681553
503	-47.9792	15.851888648910446
504	-42.9764	1.3476529927942096
505	-43.3936	0.4206021388960721
506	-39.5989	17.039895701495823
507	-44.0233	6.482340550332012
508	-47.4597	24.95978110115891
509	-55.1617	5.965458613403982
510	-46.2851	17.408534081433302
511	-51.7721	11.83623764708706
512	-45.0018	2.688486745943109
513	-36.6188	17.347216743983367
514	-37.0011	12.592427090124403
515	-33.945	9.292739145558244
516	-35.8223	15.276271583952308
517	-33.0762	20.923162067392084
518	-46.944	23.18843705303047
519	-44.0031	5.324250829798203
520	-41.7631	4.946544341681161
521	-50.6901	8.780108895025691
522	-37.2779	18.21081001673626
523	-39.9398	23.378096373226313
524	-38.905	7.453284410225464
525	-42.1836	11.236821248657748
526	-42.0042	4.511516452841192
527	-40.9012	12.584748234405183
528	-44.5889	15.043300078912281
529	-45.54	12.931857853756654
530	-53.0989	2.851647512357843
531	-46.825	18.992243873716205
532	-43.1343	9.760187621227487
533	-41.3031	8.900656386756523
534	-46.7384	18.280120225494684
535	-45.2393	6.4479168686583535
536	-47.2285	20.283666466141597
537	-49.2917	23.103452650491207
538	-40.5606	7.6411542314950935
539	-41.4989	12.35522701456513
540	-49.8292	15.446751006877847
541	-47.2358	14.085279296271324
542	-38.4113	8.59897
543	-49.9489	14.351435679562812
544	-38.677	3.258375103667859
545	-33.8275	9.051773101757945
546	-53.2789	21.38020186418649
547	-36.8507	24.100338484774866
548	-40.0032	9.400606077223586
549	-47.188	11.312450762820106
550	-38.0992	7.312232936916615
551	-45.7561	4.13441
552	-45.5408	-4.48348
553	-48.3523	-5.29475
554	-46.3459	7.062092292236386
555	-47.9919	-3.09328
556	-39.3194	-35.2593
557	-45.8406	25.13773499094944
558	-34.8943	4.666840280933059
559	-39.9895	11.250203302503365
560	-30.6035	12.531040251452183
561	-29.2046	3.936274774143044
562	-25.8051	-9.90438
563	-28.3976	0.35023023290527533
564	-29.3364	6.809415602239966
565	-33.0307	15.594381814895328
566	-31.0855	0.9577603245492128
567	-36.3228	-8.57314
568	-35.0705	5.860185509965362
569	-40.3954	19.602848765835887
570	-43.2492	-13.6694
571	-34.3012	-2.82465
572	-31.9483	-21.7925
573	-49.0615	-15.8196
574	-43.7293	-41.6548
575	-33.4391	-25.2981
576	-42.1375	-31.9919
577	-46.5854	-30.4956
578	-42.5136	-38.0542
579	-41.2172	-40.2547
580	-36.8059	-25.5156
581	-36.8221	-12.9676
582	-32.3288	18.929469881913818
583	-47.2727	10.522416332037182
584	-42.0102	13.595410872903884
585	-42.4368	6.086626670769519
586	-38.878	21.038115675751612
587	-33.3828	22.15349453014545
588	-30.1484	5.976590611507177
589	-40.5422	7.007645804936956
590	-45.5987	17.761586947546206
591	-45.1872	20.874627619054223
592	-33.9664	-1.78399
593	-26.6892	2.127294420116158
594	-49.2061	-3.66099
595	-44.6444	9.666738186264283
596	-51.5963	15.406492612391219
597	-44.7482	17.735226995282318
598	-41.7717	16.886132369896245
599	-46.6925	3.145247917868147
600	-39.7325	7.493265892622787
601	-41.8744	5.1307465797930405
602	-42.7959	13.573806403998063
603	-38.1448	7.494817676323336
604	-39.7099	1.6019815176579186
605	-44.4216	0.020463933715845428
606	-36.2392	8.474372827584432
607	-45.2184	6.11787
608	-44.3255	9.930618743072827
609	-47.005	9.743301995374082
610	-42.2303	1.0588471597484954
611	-38.6993	6.476255063674117
612	-30.2817	3.6967678503222317
613	-32.9396	9.397846229891059
614	-42.8329	9.600219606443716
615	-51.8053	-1.49804
616	-49.1375	14.967514951240105
617	-45.4312	5.730742027323643
618	-48.2341	-3.21724
619	-24.1943	17.676014460629276
620	-36.2981	16.553
621	-28.8422	17.240430167343817
622	-39.2728	23.97259708319497
623	-46.9037	3.8108869365749456
624	-43.77	7.505942694243643
625	-40.6113	1.9077379946367614
626	-45.9054	-6.83931
627	-53.6065	-10.7599
628	-29.8817	-0.215727
629	-45.3105	7.121046999854244
630	-33.8571	-3.71924
631	-37.381	5.386892506685015
632	-48.7565	9.49714
633	-31.5959	2.6294325796316826
634	-42.6789	-4.76829
635	-53.7022	4.994003457961384
636	-48.4408	14.062341297899408
637	-35.6094	18.410809407185695
638	-59.5714	8.82614
639	-39.6331	4.144924729224115
640	-37.779	6.197461856886534
641	-48.5371	6.943544328568763
642	-50.0377	12.258603253336545
643	-46.3144	-4.70871
644	-52.4104	5.606657436693098
645	-41.5201	5.714761369855168
646	-49.4222	9.129684048103414
647	-46.2925	7.529480401228284
648	-49.1619	7.37731
649	-50.6796	-6.78583
650	-53.9713	-6.81158
651	-47.2851	17.87099625247852
652	-52.5884	11.095979593297145
653	-41.6953	-3.99435
654	-49.6675	-12.6035
655	-53.7797	13.410206587551016
656	-51.1929	1.4656127017952087
657	-52.9112	-11.845
658	-52.707	-7.51303
659	-57.1149	3.1054800025734437
660	-51.7656	-10.4145
661	-54.2536	12.605878923991597
662	-40.3177	22.295129396825033
663	-49.7067	2.555817531345909
664	-30.3388	5.980807040777194
665	-30.7238	-13.3587
666	-32.8676	-10.8544
667	-20.954	-8.47997
668	-24.5388	-12.8256
669	-42.7342	-12.8063
670	-35.2282	-3.84095
671	-51.0682	-7.85452
672	-40.7623	-10.5978
673	-42.9257	-0.819369
674	-36.6291	11.959104085581615
675	-35.8722	0.20074868734491247
676	-41.7462	-10.7222
677	-27.3397	10.176933352931712
678	-34.7953	-3.76928
679	-41.3527	6.158234932615912
680	-48.6002	15.105613637744014
681	-43.1674	3.323801851533787
682	-37.5099	13.364700495037226
683	-36.4567	13.467609428884543
684	-34.3666	-0.689394
685	-39.3066	17.362735613738337
686	-36.0803	11.017475983646577
687	-37.6022	9.257525478286013
688	-33.9259	13.063389894207774
689	-39.6288	9.654111191431113
690	-43.44	16.61413279116624
691	-49.7769	8.669454978724417
692	-43.8808	8.633755832469348
693	-53.7958	3.9105389450595993
694	-43.039	9.648289090984036
695	-47.9418	-1.70831
696	-34.7514	11.641168395124993
697	-36.9805	-2.62621
698	-49.3097	7.544460198799655
699	-43.5336	27.580273771597774
700	-48.8635	-2.24944
701	-44.0397	5.283403846786172
702	-47.2675	-3.48828
703	-39.8861	-1.15085
704	-47.5675	5.578478832794502
705	-44.8676	3.534028555320802
706	-43.5121	5.535312448817436
707	-34.7138	0.28955246165580206
708	-41.4422	-9.46293
709	-40.1294	3.792841496116509
710	-36.1823	-2.14555
711	-38.1613	4.189043066914451
712	-42.3981	7.542504980299398
713	-36.2054	-3.52126
714	-47.8584	24.086986543403142
715	-41.3408	-2.82965
716	-34.532	6.479245046295745
717	-58.586	-7.60255
718	-52.8915	2.4611057253215165
719	-42.4452	3.4846541709750056
720	-52.0981	-1.81174
721	-55.4707	-7.5113
722	-42.9606	2.441339440893131
723	-43.355	-9.65755
724	-48.5608	-6.59525
725	-58.9814	6.951163772767984
726	-55.3871	-9.93626
727	-50.9176	-2.44763
728	-53.2364	5.673816243853267
729	-49.0719	6.9941424890400015
730	-50.0011	18.028405116957472
731	-43.0599	0.027629969131567123
732	-44.199	-4.11845
733	-45.4741	-6.52111
734	-43.6764	8.255461312087874
735	-44.6288	10.97866167871166
736	-45.2319	6.80716
737	-53.0214	20.01385757843282
738	-51.4163	15.288502507952188
739	-39.3471	11.472530995959119
740	-45.9875	-1.98264
741	-46.0613	-1.32502
742	-54.0369	-4.77534
743	-50.415	6.754060294824086
744	-41.7139	3.0624933267864236
745	-41.216	5.098935580898598
746	-47.5089	11.560809673545393
747	-48.4162	7.864100613354708
748	-36.9938	10.94855387314476
749	-39.9537	1.508587310348446
750	-25.1276	-23.9936
751	-52.9723	-4.25799
752	-50.0466	-8.79777
753	-43.9889	-9.80528
754	-37.2512	0.8423122056746735
755	-53.9973	4.633689017895406
756	-49.136	7.654117208099905
757	-56.7826	6.406124350328881
758	-47.1532	2.6351150851180165
759	-49.3049	-4.17054
760	-47.394	12.913002507424892
761	-38.8707	-3.98346
762	-42.8474	8.885106099443476
763	-51.557	12.842229166847375
764	-49.1012	9.360902618166648
765	-48.4529	2.3653161523602506
766	-45.6609	22.76876368954501
767	-47.969	8.709084051395294
768	-43.3955	4.107502638178843
769	-52.4203	-5.55536
770	-50.5918	4.045294160550412
771	-42.8148	-5.56651
772	-46.3212	-6.73215
773	-43.9546	3.642866424724261
774	-48.1725	7.541399806057896
775	-47.4283	14.037517262994982
776	-49.7512	4.19134
777	-49.116	10.95613512026928
778	-42.4711	3.1564481088904444
779	-54.881	0.9869262053399979
780	-52.9574	-5.33269
781	-50.6812	9.868699897247808
782	-50.9098	-0.143854
783	-49.7749	5.505610922002816
784	-48.6692	4.8567326262757575
785	-55.8376	7.035127516620719
786	-52.1698	-9.50647
787	-45.3288	10.265549200016665
788	-46.6768	-5.94587
789	-38.3819	0.0511129
790	-31.3899	-1.56696
791	-53.7692	3.8507147964635067
792	-51.9064	-2.83083
793	-51.7734	9.130655158810299
794	-45.1431	23.377181256181785
795	-55.0115	15.07999201372617
796	-49.242	-9.68404
797	-55.3533	-3.60164
798	-50.0509	-7.7608
799	-47.708	4.688634313424473
800	-47.9866	-14.9113
801	-50.9665	3.3571198776888167
802	-60.5724	-3.46503
803	-47.8044	-1.07563
804	-43.814	-3.05416
805	-40.5575	27.86379640390325
806	-46.8351	16.340572426795887
807	-45.8576	3.9924176251182217
808	-44.7342	1.408845681028481
809	-33.1124	4.264717455535049
810	-45.2219	2.0016342345819567
811	-27.6326	1.745467180915341
812	-30.2801	4.336099820547318
813	-39.5135	16.377030447672624
814	-42.9336	8.363404542135925
815	-34.4158	-7.71155
816	-51.4115	-0.199597
817	-47.8728	-1.40954
818	-43.874	-5.10817
819	-43.9607	2.49983
820	-40.9075	-1.16872
821	-45.0777	1.420247348793339
822	-45.4245	3.6898623585947092
823	-42.5422	4.234648325308257
824	-52.0568	7.824351970511572
825	-46.1211	9.486757768614723
826	-45.6057	-2.4658
827	-41.6476	4.06794
828	-45.8337	11.458676161689382
829	-48.4753	-15.7602
830	-45.9894	17.12715223278643
831	-44.0832	4.482275157461316
832	-48.3455	-2.96239
833	-39.9249	2.230992073694665
834	-41.6132	5.594693006640284
835	-46.1281	-5.5646
836	-48.872	0.29096072049723887
837	-47.8234	-15.9668
838	-48.4802	4.988895954999151
839	-47.4407	9.507076974885493
840	-47.2396	6.898490801690542
841	-49.4723	-1.31089
842	-42.7507	-0.833863
843	-33.3023	0.00651555
844	-34.4522	1.6628666266330896
845	-48.6238	-4.37068
846	-41.0093	12.858324967109539
847	-39.6355	16.15818694865267
848	-38.9231	18.13496360080528
849	-42.7324	-3.73846
850	-45.5687	6.862349916573891
851	-48.1071	6.507999184200457
852	-41.491	8.608993470239795
853	-38.1825	1.7738450793079181
854	-34.3919	1.023212448825518
855	-39.5223	13.153846009235636
856	-29.1742	11.537960575307139
857	-35.3492	12.782589188791391
858	-31.9614	9.434537727008987
859	-34.0916	17.670653463708987
860	-29.6962	10.589743381920258
861	-33.584	10.536660629326192
862	-30.7006	8.530529683241241
863	-32.0528	7.380582960155536
864	-36.552	0.4813728055110005
865	-45.6077	2.6743925614883324
866	-47.4476	2.0820749222353356
867	-63.1524	5.079068507628307
868	-47.2601	-8.22595
869	-58.3901	-4.53815
870	-53.2811	-1.17001
871	-57.3132	4.50747
872	-53.9908	-0.230614
873	-52.8257	7.5245037953149705
874	-45.4472	10.348923499624036
875	-51.9118	-3.47307
876	-45.8669	10.005193848796736
877	-38.3016	3.5402067612166093
878	-51.5527	14.575174115539753
879	-46.5291	3.494760395126889
880	-53.7963	8.590729189177893
881	-46.5109	17.348401961984592
882	-45.5191	5.390431848622427
883	-21.1437	3.608561157292087
884	-46.258	5.692466041092544
885	-32.2166	17.89253060972601
886	-30.0872	-2.41189
887	-55.1483	2.1926006628597037
888	-34.7474	9.933038332567378
889	-28.5063	-1.58831
890	-46.8076	0.6687277848137398
891	-42.3485	6.454874160015592
892	-29.7122	14.193641313692751
893	-33.4562	12.371286538818367
894	-30.1155	6.819513758761033
895	-29.3729	-6.99969
896	-46.8945	9.248639716049311
897	-35.519	-1.06263
898	-57.1649	-0.958717
899	-48.7082	22.667007325516877
900	-48.2223	0.3247509087325966
901	-45.1423	10.406132657276245
902	-46.8318	8.53517
903	-34.7571	-1.53468
904	-37.0768	-2.02676
905	-60.9691	-2.23648
906	-43.4972	-3.62917
907	-43.3261	2.573709673708535
908	-35.8238	4.318063811360162
909	-26.3543	1.4757785760598097
910	-37.8126	5.525336298795338
911	-36.9404	3.7132080474664804
912	-30.1371	9.48579
913	-34.9149	11.58783348648383
914	-30.7819	1.9145238376999743
915	-26.5753	3.0503114856779803
916	-30.8281	5.378237891533473
917	-28.1079	-0.329007
918	-44.5152	7.800336665800344
919	-37.6238	10.950987660363381
920	-34.7806	5.04163
921	-30.5541	4.462913482369146
922	-32.6811	-5.24966
923	-33.9855	22.636258563164176
924	-30.0517	10.395011544963964
925	-30.525	8.077688771261819
926	-33.4647	1.6239131080510418
927	-28.8881	-0.821142
928	-29.5683	5.2140655209518485
929	-45.7576	12.12596643597874
930	-41.5955	-0.668211
931	-48.8499	16.380121873306678
932	-42.1531	4.594975651325953
933	-44.6685	-1.12279
934	-48.1266	10.820533126016286
935	-48.8939	6.548436704846495
936	-49.7111	-4.38223
937	-43.6884	-8.97201
938	-48.5462	7.7741285629297465
939	-44.3971	12.110494525833502
940	-45.5979	9.623878382413096
941	-40.1871	11.466428655103442
942	-42.6296	6.416188639959515
943	-50.0056	6.639393758014691
944	-46.3631	10.875417346039896
945	-53.2957	17.72435101175259
946	-44.756	11.04237216550976
947	-43.6682	0.9266077037534757
948	-40.3497	6.4505406932533305
949	-44.3956	11.246122176624255
950	-46.6462	-6.97285
951	-49.6563	-0.692098
952	-57.0239	4.533403254308212
953	-45.669	2.359041075602832
954	-47.5243	7.587760156201952
955	-45.9179	0.19633051296601423
956	-53.1927	4.535173177271091
957	-45.7759	-9.59292
958	-41.6014	-4.8234
959	-32.0773	4.309438760797931
960	-27.4675	-3.36876
961	-42.169	-5.89303
962	-51.0938	-9.00962
963	-51.5549	-12.2091
964	-30.6891	9.103563681344582
965	-45.9148	6.712366449134265
966	-43.665	12.98789381076594
967	-48.9471	0.554812
968	-44.6031	0.34063621123588916
969	-40.2441	-5.46364
970	-46.7249	-6.6497
971	-44.9385	3.4762177479945535
972	-43.7516	13.872280426807365
973	-46.5876	-12.4172
974	-49.4903	-2.71034
975	-49.9004	2.279565297182046
976	-50.554	-11.8412
977	-54.3841	-4.07812
978	-49.7837	4.15227
979	-42.2817	-4.01696
980	-49.0042	-2.45721
981	-49.541	-8.16023
982	-53.3328	6.433936431458761
983	-46.1765	5.317408585498541
984	-40.595	4.745726684168346
985	-52.9162	-9.67642
986	-52.3807	-2.43956
987	-42.1977	14.596362775697798
988	-43.5515	17.4264
989	-50.1391	14.602339116555925
990	-52.4462	14.800150909813652
991	-45.1547	11.163820105904207
992	-58.818	21.152152656642443
993	-51.4008	14.707106084318283
994	-50.1732	18.727602863270263
995	-53.973	10.848559271595633
996	-48.9441	10.880229950659768
997	-49.7686	8.518845709438878
998	-51.8659	18.824086441855826
999	-46.2568	12.864954329104094

## Sheet: Figure 2b
condition	interaction Between	Simulation Index	frequency
AP8_MK	wb-ARG:119:N-SER:123:OG	8	75.8691
AP8_MK	wb-ARG:119:N-SER:123:OG	9	75.1938
AP8_MK	wb-ARG:119:N-SER:123:OG	10	56.0045
AP8_MK	wb-ARG:119:N-SER:123:OG	2	49.2351
AP8_MK	wb-ARG:119:N-SER:123:OG	7	49.1368
AP8_MK	wb-ARG:119:N-SER:123:OG	5	40.5405
AP8_MK	wb-ARG:119:N-SER:123:OG	3	37.6426
AP8_MK	wb-ARG:119:N-SER:123:OG	4	35.225
AP8_MK	wb-ARG:119:N-SER:123:OG	6	18.8907
AP8_MK	wb-ARG:119:N-SER:123:OG	1	6.73444
AP8_MK	wb-PHE:117:O-SER:123:OG	2	4
AP8_MK	wb-PHE:117:O-SER:123:OG	4	4
AP8_MK	wb-PHE:117:O-SER:123:OG	5	4
AP8_MK	wb-PHE:117:O-SER:123:OG	1	3
AP8_MK	wb-PHE:117:O-SER:123:OG	8	3
AP8_MK	wb-PHE:117:O-SER:123:OG	10	3
AP8_MK	wb-PHE:117:O-SER:123:OG	9	2
AP8_MK	wb-PHE:117:O-SER:123:OG	3	2
AP8_MK	wb-PHE:117:O-SER:123:OG	6	1
AP8_MK	wb-PHE:117:O-SER:123:OG	7	0
MK6	wb-PHE:117:O-SER:123:OG	7	98.739
MK6	wb-PHE:117:O-SER:123:OG	10	98.7365
MK6	wb-PHE:117:O-SER:123:OG	8	98.2139
MK6	wb-PHE:117:O-SER:123:OG	1	98.04
MK6	wb-PHE:117:O-SER:123:OG	2	98.0072
MK6	wb-PHE:117:O-SER:123:OG	3	94.6927
MK6	wb-PHE:117:O-SER:123:OG	4	94.32
MK6	wb-PHE:117:O-SER:123:OG	5	57.1429
MK6	wb-ARG:119:N-SER:123:OG	6	10.1266
MK6	wb-ARG:119:N-SER:123:OG	9	5.3613
MK6	wb-ARG:119:N-SER:123:OG	3	4
MK6	wb-PHE:117:O-SER:123:OG	9	4
MK6	wb-ARG:119:N-SER:123:OG	4	3
MK6	wb-ARG:119:N-SER:123:OG	2	3
MK6	wb-ARG:119:N-SER:123:OG	8	3
MK6	wb-PHE:117:O-SER:123:OG	6	2
MK6	wb-ARG:119:N-SER:123:OG	5	1.96078
MK6	wb-ARG:119:N-SER:123:OG	7	1
MK6	wb-ARG:119:N-SER:123:OG	1	0.44
MK6	wb-ARG:119:N-SER:123:OG	10	0.300842

## Sheet: Figure 3b
3b Bar Plot:					3b Timeline
	condition	Simulation rep	PR state % time			Time (ns)	ICL2 angle receptor +Gq	ICL2 angle receptor only
	AP8_MK6_Gqa_v3	1	82.5			0	-12.6144	0.8383823674490429
	AP8_MK6_Gqa_v3	2	98.1			1	-14.187	1.927742550914246
	AP8_MK6_Gqa_v3	3	57.3			2	-13.2128	2.273396870309014
	AP8_MK6_Gqa_v3	4	98			3	-13.3332	0.895767
	AP8_MK6_Gqa_v3	5	96.8			4	-11.2852	0.1378361434041011
	MK6_Gqa_v3	1	10.1			5	-12.4439	1.174082300027976
	MK6_Gqa_v3	2	47.9			6	-12.5136	3.539461843128322
	MK6_Gqa_v3	3	42.1			7	-12.2367	1.148054425373715
	MK6_Gqa_v3	4	9.3			8	-10.8799	2.809270580372072
	MK6_Gqa_v3	5	70.2			9	-11.3086	1.4950120301592023
	AP8_MK6_WT_v1	1	24.2			10	-13.2393	4.520002145238777
	AP8_MK6_WT_v1	2	77.61351636747624			11	-9.84129	2.2657999315424746
	AP8_MK6_WT_v1	3	39.77732793522267			12	-14.9772	-0.719944
	AP8_MK6_WT_v1	4	25.9			13	-8.60248	4.36461
	AP8_MK6_WT_v1	5	14.587737843551798			14	-12.01	-0.0277551
	MK6_WT_v1	1	4.545454545454546			15	-10.6915	3.2036858472964553
	MK6_WT_v1	2	4.5			16	-13.1786	-0.398959
	MK6_WT_v1	3	20.3			17	-14.1413	0.890318
	MK6_WT_v1	4	4			18	-7.92614	0.24843107975641487
	MK6_WT_v1	5	21.4			19	-12.8408	3.9113352516349806
						20	-7.61448	2.2494171780599004
						21	-17.3769	-0.115817
						22	-9.54737	-1.63655
						23	-11.5822	-1.33563
						24	-13.6898	-3.2377
						25	-9.1941	1.4491465846794824
						26	-13.7381	0.9328009906465127
						27	-5.09691	0.44155962321309516
						28	-11.1118	2.234092647768037
						29	-7.02406	-4.39669
						30	-1.22907	0.9223286017494416
						31	-1.65754	-12.6714
						32	-4.45199	-11.8584
						33	-1.05673	-15.4197
						34	3.74814	2.85741
						35	1.148	-1.59375
						36	-10.7374	2.767222011626316
						37	-0.449119	-6.11408
						38	-9.41962	3.755442531910873
						39	-7.84987	7.515428230000481
						40	-4.73638	-1.69896
						41	-2.53334	-8.27888
						42	-3.24538	5.07032
						43	1.017	-10.8654
						44	-1.44883	-39.0226
						45	1.19129	-48.6607
						46	1.94183	-66.2364
						47	-3.67109	-59.0394
						48	-0.410102	-58.1571
						49	6.80047	-50.0774
						50	1.62885	-51.2288
						51	-5.21488	-67.0483
						52	-0.0426957	-45.4145
						53	-2.69877	-59.6305
						54	1.55606	-55.1849
						55	-0.0934795	-54.4076
						56	0.798762	-57.5917
						57	-0.994389	-54.4964
						58	0.353359	-60.8643
						59	-0.62934	-57.9694
						60	-0.689391	-60.3633
						61	-1.7759	-53.1183
						62	4.16765	-53.6849
						63	-1.96992	-44.9012
						64	-4.5751	-45.7306
						65	0.835598	-44.5916
						66	4.04407	-51.301
						67	3.78298	-53.2535
						68	1.36153	-61.3533
						69	-3.21868	-45.221
						70	-4.78338	-68.5494
						71	-9.61715	-48.065
						72	-0.0592129	-43.2389
						73	2.60531	-52.8115
						74	-2.12211	-41.2293
						75	-2.90199	-43.1407
						76	5.167	-42.3314
						77	2.17574	-50.8135
						78	2.37367	-52.5306
						79	-0.586184	-46.7968
						80	6.88336	-39.1385
						81	15.6738	-49.8796
						82	-1.35897	-48.7503
						83	1.94556	-51.9305
						84	-9.42805	-43.694
						85	-1.03066	-43.3454
						86	2.80468	-49.4456
						87	3.95061	-46.5498
						88	4.11356	-44.0546
						89	6.44763	-38.7052
						90	1.10817	-36.6572
						91	4.69746	-57.4717
						92	1.72699	-39.4489
						93	-0.379041	-53.8906
						94	6.87756	-50.8409
						95	0.514191	-60.2108
						96	3.89432	-42.9418
						97	-24.7635	-53.0729
						98	-2.58747	-54.3003
						99	8.42994	-54.6854
						100	2.71869	-47.3234
						101	-1.08957	-56.5652
						102	-0.327518	-33.2932
						103	0.17393	-57.2788
						104	-0.386367	-50.9931
						105	5.34028	-53.0118
						106	3.108	-33.8571
						107	0.0279046	-43.3541
						108	-0.228659	-45.9052
						109	-18.2714	-61.8961
						110	-26.1538	-52.9262
						111	0.115928	-50.4809
						112	4.15543	-52.2104
						113	3.12482	-47.9259
						114	5.1111	-35.9084
						115	3.94985	-38.0222
						116	-2.81351	-49.5426
						117	-0.721584	-62.694
						118	-5.24137	-46.6951
						119	-3.17302	-38.079
						120	-23.5087	-41.3165
						121	-33.355	-40.5943
						122	-26.1568	-32.2361
						123	-30.2701	-49.054
						124	-39.3311	-41.3054
						125	-8.19619	-43.9798
						126	-21.3097	-46.2049
						127	-25.8394	-45.7428
						128	-30.2365	-47.9549
						129	-33.5316	-51.5769
						130	-23.8246	-58.0215
						131	-19.7354	-50.885
						132	-26.6999	-45.3153
						133	-30.3734	-43.6158
						134	-24.7772	-44.4121
						135	-34.1261	-40.626
						136	-28.5883	-50.7015
						137	-24.1108	-54.8785
						138	-34.0338	-47.8163
						139	-24.2841	-44.485
						140	-16.8165	-53.7727
						141	-24.3019	-43.2498
						142	-14.5936	-50.1927
						143	-13.9512	-45.0107
						144	-6.37805	-51.7901
						145	-33.4201	-64.3514
						146	-28.9985	-75.3061
						147	-27.4901	-57.1128
						148	-15.4535	-64.0336
						149	-21.8055	-48.0544
						150	-26.9604	-26.6416
						151	-25.5148	-58.4146
						152	-29.5914	-52.975
						153	-25.0351	-48.7777
						154	-34.4667	-48.6189
						155	-33.414	-60.336
						156	-28.5174	-46.6376
						157	-45.1899	-55.2347
						158	-38.8964	-45.7384
						159	-34.6278	-51.781
						160	-17.0775	-54.3676
						161	-21.7609	-51.8215
						162	-25.0872	-59.8681
						163	-19.9666	-52.2292
						164	-19.5388	-55.1362
						165	-20.0136	-40.9101
						166	-12.6547	-33.0767
						167	-17.6376	-49.6162
						168	-23.9493	-39.1289
						169	-23.9191	-50.1609
						170	-8.8832	-43.1334
						171	-3.93425	-49.5698
						172	-7.45241	-26.3659
						173	-16.346	-43.7138
						174	-27.9479	-64.1376
						175	-19.5811	-38.4935
						176	-1.15471	-40.8553
						177	-6.82203	-56.4391
						178	-7.46161	-40.0987
						179	3.61987	-46.8426
						180	-0.964891	-50.4093
						181	-14.0319	-41.5606
						182	-19.822	-45.9786
						183	-14.9164	-57.3715
						184	-17.8948	-54.0271
						185	-21.8837	-53.2585
						186	-10.6192	-52.5506
						187	-20.9212	-34.4883
						188	-26.6632	-47.0148
						189	-21.983	-34.6668
						190	-19.858	-62.0881
						191	-21.0874	-57.4651
						192	-24.884	-42.4507
						193	-21.0899	-40.7822
						194	-15.1678	-46.4619
						195	-29.9583	-43.6759
						196	-35.432	-46.5255
						197	-32.0939	-50.6577
						198	-30.1249	-48.0687
						199	-27.9212	-49.0994
						200	-27.752	-36.2529
						201	-22.8305	-43.437
						202	-31.6179	-51.4125
						203	-18.0611	-40.421
						204	-18.9171	-61.9063
						205	-17.2113	-45.3399
						206	-12.0768	-32.6887
						207	-12.8416	-40.8409
						208	-29.3574	-29.5847
						209	-34.6298	-42.0756
						210	-32.1533	-39.4412
						211	-30.7461	-37.9314
						212	-29.8451	-31.6888
						213	-32.6691	-43.2187
						214	-34.4825	-47.1936
						215	-33.6387	-35.8218
						216	-24.8797	-41.1606
						217	-17.959	-36.2011
						218	-35.669	-38.9638
						219	-30.7303	-23.2732
						220	-27.0117	-41.8884
						221	-33.63	-23.0669
						222	-28.8587	-47.6649
						223	-35.4032	-38.1962
						224	-29.1127	-35.7552
						225	-31.0761	-28.8936
						226	-38.2326	-40.8235
						227	-30.4741	-34.2396
						228	-33.4117	-45.4227
						229	-33.7238	-30.2453
						230	-35.9636	-22.8854
						231	-28.6344	-28.9661
						232	-25.6104	-21.3008
						233	-36.3675	-18.4578
						234	-30.8932	-30.2217
						235	-21.1511	-37.3498
						236	-26.9806	-39.9124
						237	-31.098	-31.4582
						238	-32.5991	-26.3416
						239	-28.0504	-43.8443
						240	-35.8378	-33.1664
						241	-28.2426	-38.0991
						242	-24.9029	-44.9103
						243	-29.2343	-25.9967
						244	-24.9028	-18.7187
						245	-26.384	-27.7792
						246	-36.9959	-36.0776
						247	-32.0406	-22.3875
						248	-35.5728	-49.7251
						249	-26.8887	-63.2063
						250	-35.5167	-54.0528
						251	-31.5122	-44.1641
						252	-26.5771	-70.9357
						253	-32.9144	-39.3226
						254	-27.8865	-31.136
						255	-32.3503	-26.3578
						256	-30.8354	-20.4054
						257	-30.7866	-33.158
						258	-37.009	-23.6221
						259	-26.5515	-27.6196
						260	-21.5147	-31.1861
						261	-34.7457	-36.0895
						262	-31.3863	-46.5393
						263	-29.8392	-28.4387
						264	-33.2063	-39.5854
						265	-33.8407	-43.2023
						266	-23.466	-37.2351
						267	-32.7304	-43.4634
						268	-28.068	-46.4139
						269	-30.1372	-39.6582
						270	-32.3582	-39.3691
						271	-25.5026	-43.5974
						272	-27.2132	-40.2835
						273	-28.0098	-40.0273
						274	-21.3554	-48.8418
						275	-34.2486	-49.1595
						276	-33.7157	-30.8769
						277	-26.2949	-32.1418
						278	-23.8373	-30.3898
						279	-24.9633	-24.6544
						280	-26.3159	-25.0437
						281	-28.7929	-35.3165
						282	-34.3758	-24.7512
						283	-33.568	-31.7338
						284	-35.2736	-34.7384
						285	-26.6423	-33.4495
						286	-34.674	-30.7159
						287	-26.2051	-28.2289
						288	-33.3235	-34.035
						289	-25.5081	-35.0113
						290	-19.5302	-44.6505
						291	-33.5581	-34.1563
						292	-29.2439	-38.4349
						293	-28.8232	-46.1118
						294	-26.7762	-40.8568
						295	-28.7099	-43.0747
						296	-29.6984	-48.5412
						297	-30.854	-30.8454
						298	-25.1382	-33.3068
						299	-27.5576	-35.183
						300	-23.4937	-22.6936
						301	-25.4786	-38.0392
						302	-29.2396	-36.4063
						303	-24.2109	-44.5544
						304	-28.0113	-46.479
						305	-25.7839	-27.4913
						306	-27.4442	-21.343
						307	-24.9458	-47.4173
						308	-26.7911	-44.5404
						309	-27.5521	-46.5659
						310	-29.8651	-48.6038
						311	-27.3433	-36.389
						312	-26.2735	-32.51
						313	-22.6192	-37.6774
						314	-26.3519	-38.3113
						315	-27.7556	-51.8999
						316	-28.0683	-56.1352
						317	-31.0512	-47.1901
						318	-21.8703	-65.2871
						319	-28.5199	-40.8988
						320	-25.5554	-34.4135
						321	-21.9717	-37.5661
						322	-26.6832	-30.9948
						323	-21.9142	-42.2946
						324	-24.9297	-51.6402
						325	-30.2745	-39.1479
						326	-22.154	-43.5298
						327	-25.5519	-45.6898
						328	-20.604	-45.1942
						329	-32.9378	-53.5387
						330	-24.1161	-56.6704
						331	-26.1543	-32.7698
						332	-30.9382	-33.4408
						333	-27.8575	-47.292
						334	-23.0589	-49.1019
						335	-26.0199	-43.8765
						336	-31.31	-35.2902
						337	-29.9416	-71.1045
						338	-15.7268	-51.3874
						339	-24.9199	-48.7983
						340	-27.6113	-41.5559
						341	-28.6822	-42.8011
						342	-24.02	-49.458
						343	-19.9268	-33.3705
						344	-21.9353	-36.797
						345	-29.2329	-43.9874
						346	-29.6301	-37.4515
						347	-31.3322	-37.4997
						348	-33.4925	-35.7587
						349	-28.0637	-29.7314
						350	-29.4559	-44.8136
						351	-24.9379	-40.3161
						352	-28.3105	-48.7742
						353	-32.7107	-36.5779
						354	-30.6507	-48.6212
						355	-26.4911	-52.665
						356	-30.3707	-49.5602
						357	-27.4911	-51.4048
						358	-23.9567	-28.7214
						359	-27.7243	-46.4625
						360	-27.769	-39.4725
						361	-31.9585	-43.0497
						362	-31.2665	-43.8297
						363	-33.1768	-34.1101
						364	-32.7889	-48.5261
						365	-35.9182	-47.953
						366	-28.9663	-40.4532
						367	-30.6173	-46.0784
						368	-34.5405	-43.7837
						369	-31.9841	-51.489
						370	-26.7789	-46.576
						371	-32.1668	-45.8739
						372	-28.3048	-44.4667
						373	-30.7606	-46.3833
						374	-28.7647	-51.7679
						375	-27.2064	-37.3366
						376	-20.5173	-42.0653
						377	-32.3479	-47.0169
						378	-30.4296	-43.5644
						379	-29.3247	-46.5766
						380	-27.0688	-43.6062
						381	-27.2554	-36.4668
						382	-24.4429	-41.4904
						383	-26.2161	-30.0655
						384	-31.6903	-37.2784
						385	-14.7904	-31.0782
						386	-9.27272	-32.2288
						387	-8.89125	-25.113
						388	-7.48221	-32.8003
						389	-6.41598	-40.8789
						390	-0.0877719	-39.5496
						391	-2.86654	-37.1229
						392	-6.02013	-34.9488
						393	0.594719	-30.8197
						394	0.295435	-47.5456
						395	-0.35291	-44.1802
						396	-3.01237	-49.2195
						397	-6.37061	-40.4154
						398	-21.4489	-43.6706
						399	-4.20546	-49.9492
						400	2.51397	-44.6126
						401	-1.56073	-38.418
						402	-21.3773	-38.7365
						403	-22.5054	-24.3673
						404	-22.328	-26.4268
						405	-21.5548	-25.7465
						406	-25.7872	-41.3969
						407	-28.248	-47.8423
						408	-24.6448	-43.6845
						409	-28.4043	-46.4957
						410	-24.2683	-49.5561
						411	-21.8301	-39.4015
						412	-33.5512	-46.4884
						413	-22.6882	-46.9913
						414	-24.4944	-31.6324
						415	-22.6219	-48.4964
						416	-20.7761	-34.1781
						417	-35.275	-41.5784
						418	-30.7134	-43.8201
						419	-27.8925	-53.9384
						420	-21.533	-51.8188
						421	-19.4719	-45.648
						422	-26.0347	-40.8145
						423	3.84776	-40.5618
						424	-2.8821	-43.7778
						425	2.4497	-36.4021
						426	0.55263	-38.8871
						427	4.80562	-61.5434
						428	1.78308	-48.0974
						429	3.50189	-57.0502
						430	3.43174	-53.7127
						431	1.02623	-47.3877
						432	6.88438	-52.7385
						433	-4.81121	-45.1194
						434	0.961705	-51.1762
						435	12.7968	-48.4732
						436	6.22758	-47.3226
						437	-8.10032	-43.0149
						438	-11.3039	-44.225
						439	-8.03754	-42.616
						440	-5.73764	-46.4264
						441	-1.12921	-47.574
						442	-6.98745	-62.1105
						443	-14.3604	-53.1495
						444	-11.696	-54.3829
						445	-16.13	-49.4327
						446	-3.91414	-44.1888
						447	-3.05281	-53.5113
						448	7.61642	-43.0053
						449	7.40018	-49.8752
						450	8.57986	-59.2899
						451	-1.56572	-42.5419
						452	-17.4085	-42.1861
						453	-14.8507	-52.8446
						454	-27.3269	-52.9784
						455	-17.6774	-44.1736
						456	-14.8311	-50.4025
						457	-9.44663	-54.008
						458	-27.3797	-51.4496
						459	-23.9568	-52.4402
						460	-18.3939	-47.4477
						461	-20.1688	-41.06
						462	-30.8795	-41.8287
						463	-25.2872	-48.9636
						464	-21.3954	-49.8305
						465	-20.6443	-53.6371
						466	-26.1273	-38.1886
						467	-19.1706	-34.6173
						468	-18.3391	-40.344
						469	-0.356953	-44.7688
						470	4.2152	-41.0931
						471	3.29259	-51.9753
						472	5.93879	-51.7591
						473	-1.45321	-45.7557
						474	-1.64515	-55.1492
						475	1.13896	-38.5262
						476	-0.683261	-34.3171
						477	-4.81756	-31.5141
						478	-2.52527	-39.3192
						479	-2.76588	-46.9649
						480	-2.1281	-49.0679
						481	7.47583	-44.8438
						482	7.12628	-41.2162
						483	2.48933	-52.0623
						484	-8.56123	-48.12
						485	0.503018	-41.2462
						486	-2.3625	-45.3595
						487	-11.44	-44.763
						488	4.69941	-39.7584
						489	2.58056	-42.7714
						490	0.644234	-49.387
						491	2.28272	-52.2839
						492	2.91441	-45.7179
						493	1.97946	-48.1338
						494	2.96284	-44.2425
						495	9.25559	-44.4775
						496	4.53411	-54.3548
						497	0.261841	-43.2399
						498	10.1406	-50.2827
						499	4.01897	-42.4472
						500	3.95002	-33.8419
						501	10.7777	-39.3851
						502	2.81678	-34.3386
						503	-0.59294	-36.6931
						504	-11.421	-31.7572
						505	-1.52734	-31.9214
						506	-5.0534	-29.868
						507	-4.07643	-32.9736
						508	-4.93291	-41.3639
						509	-5.33868	-17.967
						510	-2.52188	-31.8655
						511	-2.04816	-28.7704
						512	-6.87548	-38.0618
						513	-5.66198	-27.7277
						514	-0.670981	-36.172
						515	-2.57392	-33.1286
						516	-4.85703	-41.3882
						517	-3.05902	-19.2153
						518	0.520326	-29.9991
						519	-0.582065	-28.4316
						520	1.10377	-37.3779
						521	-3.9815	-30.7101
						522	-4.87964	-48.0665
						523	-2.93243	-40.6571
						524	-4.53214	-35.0438
						525	-2.37704	-41.0456
						526	-4.10984	-23.1377
						527	-0.87443	-38.5038
						528	0.543248	-35.7048
						529	-2.04311	-32.6949
						530	7.23009	-33.08
						531	3.41868	-29.9371
						532	-5.16244	-45.6652
						533	3.50773	-37.1096
						534	-0.273461	-46.2722
						535	-0.942608	-25.3377
						536	-5.80345	-31.9159
						537	-18.5326	-26.6735
						538	-20.876	-36.0646
						539	-17.6224	-23.9852
						540	1.68864	-47.9547
						541	-2.83762	-21.0815
						542	-12.324	-33.0359
						543	-5.26458	-39.0561
						544	3.15331	-46.6817
						545	-4.33939	-46.607
						546	-6.3354	-38.771
						547	-3.16934	-39.4851
						548	-7.48063	-47.3716
						549	-5.68774	-37.8302
						550	-6.15523	-29.6593
						551	-6.01625	-24.0737
						552	-4.67898	-23.6594
						553	-1.28227	-35.5386
						554	-11.1621	-46.0085
						555	-1.86334	-39.587
						556	-3.77722	-46.3638
						557	-3.71409	-49.6762
						558	-3.1755	-32.1571
						559	-2.48572	-39.9977
						560	4.47613	-21.5596
						561	-14.7273	-32.9458
						562	-3.36614	-36.9805
						563	4.83133	-38.2067
						564	0.482558	-48.6687
						565	-0.84911	-43.3779
						566	1.76238	-44.9885
						567	-16.9679	-24.651
						568	-2.62724	-44.0923
						569	-1.00026	-44.0837
						570	-3.1653	-46.9238
						571	0.561447	-38.2984
						572	-8.23131	-49.8324
						573	1.71185	-34.4916
						574	5.41385	-33.6591
						575	-2.78237	-27.4485
						576	-0.0564157	-30.8088
						577	0.0579256	-34.5243
						578	-5.58584	-32.1536
						579	0.626455	-44.2602
						580	-2.90938	-30.2493
						581	1.90701	-37.3222
						582	-1.52987	-30.817
						583	-2.92131	-31.4043
						584	-10.3732	-34.4795
						585	-2.72901	-34.5201
						586	4.54103	-43.3763
						587	5.89927	-46.8743
						588	3.37946	-50.2713
						589	-2.53451	-46.7132
						590	-3.74054	-33.1585
						591	-0.588671	-40.9447
						592	5.03358	-44.3906
						593	2.89301	-44.8154
						594	1.63825	-36.3221
						595	0.152613	-57.2175
						596	1.34347	-42.8261
						597	-4.03765	-34.8718
						598	2.15005	-53.5644
						599	1.40595	-41.6736
						600	-0.484705	-42.4652
						601	0.436751	-46.9204
						602	4.59498	-44.0571
						603	8.50248	-47.3224
						604	2.27056	-42.836
						605	-2.07969	-44.1404
						606	-2.55654	-46.9905
						607	4.03648	-41.0054
						608	3.20334	-35.9301
						609	7.54872	-41.2447
						610	1.17154	-44.043
						611	7.60148	-35.574
						612	0.35256	-43.2687
						613	5.32898	-40.1755
						614	1.01867	-49.4538
						615	6.30431	-47.0804
						616	12.0738	-39.6491
						617	5.53709	-32.7947
						618	-1.89444	-21.921
						619	-8.19074	-47.2413
						620	2.06513	-44.445
						621	-2.40076	-36.2254
						622	10.5477	-35.2019
						623	-1.48724	-33.9552
						624	-6.70481	-52.1212
						625	10.4792	-47.7067
						626	5.53917	-26.7119
						627	5.77077	-29.2417
						628	4.77652	-26.2912
						629	-0.678263	-31.5363
						630	0.962798	-33.9072
						631	3.01056	-30.3206
						632	5.29458	-24.3629
						633	6.64274	-34.3729
						634	-0.131989	-31.7133
						635	7.03825	-25.2725
						636	-0.181557	-31.8733
						637	4.81307	-21.7565
						638	3.7049	-32.4123
						639	0.498819	-20.037
						640	-2.9015	-26.3294
						641	4.3987	-27.117
						642	6.7374	-25.7539
						643	-2.93183	-32.4382
						644	2.18946	-32.6871
						645	-0.284095	-39.1563
						646	-0.245157	-39.5527
						647	10.3903	-56.4719
						648	4.84619	-37.9664
						649	13.7671	-42.9447
						650	-3.29075	-32.9954
						651	-4.64456	-33.6871
						652	5.63846	-39.8711
						653	2.25907	-30.3963
						654	2.01269	-36.4047
						655	1.11435	-35.8377
						656	1.65423	-34.6542
						657	-2.65346	-45.9855
						658	1.13155	-37.529
						659	5.51994	-41.2368
						660	-3.06322	-38.1925
						661	5.25506	-46.0622
						662	-7.75968	-39.5572
						663	1.83067	-31.0977
						664	-0.0957641	-43.8681
						665	-5.5422	-49.9148
						666	-12.0116	-40.1815
						667	-16.3581	-48.5142
						668	-4.61691	-48.4837
						669	-1.93848	-35.3834
						670	3.91701	-39.4693
						671	2.61068	-49.7473
						672	-1.0735	-49.8307
						673	1.8765	-38.63
						674	0.26565	-45.6006
						675	1.17182	-51.2858
						676	-0.085584	-38.2876
						677	-6.44544	-44.1799
						678	3.76581	-46.0837
						679	6.73666	-43.3425
						680	0.29944	-46.1583
						681	-0.724439	-41.2914
						682	-0.766782	-51.6838
						683	0.133712	-48.0767
						684	-0.63413	-42.8874
						685	4.08449	-42.5798
						686	10.0791	-38.0057
						687	0.649708	-41.7201
						688	-8.96396	-41.9966
						689	-6.36053	-53.6073
						690	1.05877	-57.0314
						691	3.11488	-48.9962
						692	1.46081	-44.5814
						693	1.00978	-40.6652
						694	-5.83776	-60.6808
						695	1.63488	-41.6001
						696	0.743138	-50.8135
						697	2.22195	-48.4591
						698	-6.55853	-51.7643
						699	0.593486	-48.4152
						700	1.23614	-39.7325
						701	6.49007	-45.1341
						702	2.83423	-55.8391
						703	4.19319	-41.4548
						704	9.90764	-46.1124
						705	5.62955	-50.4277
						706	6.66143	-44.7176
						707	-1.7913	-45.5718
						708	-2.40824	-48.6612
						709	0.550745	-54.9144
						710	5.6102	-46.0785
						711	0.98194	-44.0349
						712	-1.41652	-44.7656
						713	0.245542	-37.7911
						714	-3.53602	-44.8632
						715	-2.22461	-47.6014
						716	1.78167	-38.1536
						717	3.20876	-42.4238
						718	1.81621	-43.0584
						719	4.98893	-42.874
						720	-4.7914	-41.8282
						721	0.464827	-57.5571
						722	-2.42935	-51.02
						723	-1.89117	-50.6451
						724	1.28426	-48.5066
						725	-0.232728	-46.435
						726	-3.20447	-53.1544
						727	4.64921	-48.6736
						728	1.0791	-52.7344
						729	1.90029	-52.5803
						730	-0.705883	-38.7402
						731	4.79226	-55.0436
						732	-5.31957	-27.0182
						733	-1.50407	-41.2611
						734	-0.67876	-35.4528
						735	2.44275	-48.45
						736	-4.53229	-49.9272
						737	-0.113095	-38.8224
						738	0.343361	-53.3855
						739	0.805804	-45.2251
						740	1.44189	-45.2842
						741	5.21396	-47.8753
						742	6.86548	-45.395
						743	0.262956	-32.3286
						744	0.866096	-50.3192
						745	-0.109314	-40.4245
						746	3.83828	-45.3883
						747	-1.68632	-45.451
						748	-1.23475	-44.6519
						749	2.83162	-40.025
						750	-0.0518428	-48.5678
						751	4.67771	-49.7518
						752	1.40475	-33.3514
						753	4.65953	-45.0815
						754	8.52027	-38.6294
						755	4.84399	-35.0186
						756	3.87761	-33.3908
						757	2.3926	-36.7859
						758	5.44888	-66.3262
						759	2.49482	-54.2697
						760	4.83759	-49.2082
						761	3.20662	-41.1999
						762	-1.20799	-51.7554
						763	-2.22654	-38.8171
						764	1.56882	-39.0688
						765	11.3844	-36.5801
						766	-3.06311	-34.9199
						767	-3.30991	-62.5578
						768	3.01796	-49.4377
						769	5.48615	-49.2424
						770	4.80461	-57.03
						771	-3.63065	-45.3592
						772	-6.64254	-50.7835
						773	-3.40565	-45.8654
						774	-6.77485	-48.6478
						775	1.58391	-47.0378
						776	3.54655	-40.2892
						777	6.2106	-33.6506
						778	5.39086	-49.0003
						779	1.2796	-28.764
						780	3.26889	-58.6271
						781	4.87597	-54.5058
						782	0.741078	-55.0604
						783	-1.68991	-49.9974
						784	3.31376	-48.3362
						785	-2.67243	-50.4013
						786	-2.24683	-43.7398
						787	-0.345141	-52.3719
						788	-6.01654	-45.0071
						789	-2.0863	-42.0842
						790	-0.743368	-42.8394
						791	-6.05669	-56.6748
						792	5.88637	-46.7645
						793	2.13653	-46.947
						794	-2.25028	-47.8091
						795	3.50878	-48.9313
						796	-1.19828	-43.6437
						797	7.48962	-40.378
						798	2.25395	-48.9967
						799	0.537206	-47.493
						800	-5.74317	-42.0815
						801	-4.16882	-41.1285
						802	2.01439	-22.3647
						803	2.00591	-30.3782
						804	-3.41012	-25.2157
						805	6.03676	-27.2484
						806	-1.62721	-38.4787
						807	-4.05845	-45.6784
						808	2.10601	-37.3141
						809	5.00993	-39.6788
						810	4.30071	-34.6848
						811	-1.86165	-42.6865
						812	-0.422672	-33.2039
						813	4.52701	-34.7033
						814	-0.499935	-29.2069
						815	-8.01727	-47.8343
						816	0.637976	-32.9483
						817	0.197064	-32.7556
						818	0.223469	-38.8333
						819	3.95487	-32.5669
						820	2.62694	-29.844
						821	-1.53102	-42.1693
						822	-7.85044	-20.8656
						823	-1.65729	-28.9554
						824	-3.22423	-31.4929
						825	-7.65323	-30.1705
						826	0.194221	-44.1865
						827	-2.82221	-38.9151
						828	6.70304	-32.9798
						829	5.19358	-26.8936
						830	-1.43376	-28.6318
						831	-6.09448	-30.3753
						832	0.647652	-33.8423
						833	-3.15282	-29.6443
						834	-2.75156	-30.3019
						835	0.0195828	-30.0043
						836	-5.09729	-59.5283
						837	-4.55245	-44.2556
						838	-1.60503	-46.6321
						839	-8.16783	-33.6388
						840	-3.42039	-47.5074
						841	-0.17388	-47.0446
						842	-1.91673	-36.4898
						843	-4.43561	-42.8385
						844	3.32455	-26.2388
						845	-3.47365	-32.0647
						846	-2.40952	-44.7935
						847	2.48469	-32.5535
						848	-4.75929	-42.1674
						849	-4.18951	-46.6376
						850	-1.37163	-47.0558
						851	2.50287	-45.5108
						852	-5.36582	-63.1463
						853	-2.75009	-44.2267
						854	-4.67414	-51.7654
						855	0.915943	-49.3145
						856	-8.97257	-61.2686
						857	-1.83963	-60.3219
						858	-0.592645	-54.3724
						859	0.0766253	-41.3201
						860	-4.24058	-57.3255
						861	-4.01789	-45.9245
						862	-2.38612	-41.638
						863	-1.14489	-44.5509
						864	-3.16214	-43.4332
						865	3.43528	-45.7279
						866	-3.67938	-43.9398
						867	0.603654	-38.1782
						868	-8.39057	-46.1173
						869	3.10287	-49.3659
						870	-1.00375	-32.6353
						871	-5.1908	-49.3087
						872	-3.36331	-30.6331
						873	-3.18889	-27.8926
						874	1.35995	-42.7559
						875	6.06967	-52.3016
						876	3.42446	-58.7523
						877	-2.33808	-48.0194
						878	0.666604	-66.1601
						879	-1.51442	-60.074
						880	-5.71456	-56.5068
						881	-3.09099	-44.1296
						882	2.08842	-50.7994
						883	6.25774	-58.1922
						884	-0.28847	-55.1704
						885	-3.73183	-46.4234
						886	0.0822051	-39.5686
						887	2.08843	-38.5098
						888	-3.17793	-42.0127
						889	-2.5994	-52.9459
						890	-5.35574	-46.7795
						891	-2.6366	-56.5857
						892	-8.61426	-52.4106
						893	-4.22244	-42.597
						894	-5.39355	-44.5019
						895	-2.19928	-47.497
						896	-0.675953	-43.6422
						897	-3.27268	-26.8559
						898	-2.16773	-25.5308
						899	2.18504	-39.7695
						900	-3.54588	-51.8401
						901	6.89146	-58.8802
						902	1.34226	-41.1471
						903	7.71341	-51.4072
						904	10.0074	-46.3467
						905	5.9589	-61.8842
						906	5.62903	-68.2852
						907	5.73474	-56.0758
						908	5.56077	-63.8135
						909	9.62846	-53.6884
						910	7.63859	-47.1941
						911	2.77441	-44.9986
						912	7.04585	-50.959
						913	3.73073	-55.9013
						914	13.5132	-55.1267
						915	4.32839	-32.3023
						916	4.18756	-47.3096
						917	-3.90317	-43.1885
						918	9.74241	-49.6857
						919	5.20542	-28.9427
						920	1.02488	-49.7599
						921	2.05286	-48.0787
						922	6.71244	-36.9764
						923	8.95647	-34.1109
						924	9.72834	-29.5592
						925	3.1476	-30.7362
						926	3.22398	-47.7724
						927	-10.5764	-37.8414
						928	2.26477	-30.567
						929	-1.45869	-41.7444
						930	0.513979	-33.4339
						931	3.47455	-32.3725
						932	6.331	-29.1122
						933	-2.90618	-29.0879
						934	-3.12224	-34.7632
						935	-2.97876	-30.4132
						936	4.53912	-31.9335
						937	2.37888	-30.3676
						938	7.10242	-31.9695
						939	1.00681	-31.6593
						940	-7.51737	-49.1789
						941	-4.08106	-38.7014
						942	6.13848	-43.1956
						943	-2.64858	-48.4597
						944	-5.91511	-47.527
						945	-6.1984	-37.6348
						946	-29.851	-47.717
						947	-21.6139	-51.0393
						948	-13.0356	-41.5444
						949	-18.2297	-48.2385
						950	-12.2839	-45.6132
						951	-21.5657	-47.887
						952	-20.4318	-39.3558
						953	-19.477	-46.1399
						954	-17.0199	-54.0494
						955	-12.4315	-48.417
						956	-13.8774	-43.0491
						957	-12.8273	-41.0396
						958	-19.0649	-51.3569
						959	-21.7793	-52.3797
						960	-22.2128	-46.4936
						961	-31.4388	-54.0778
						962	-21.925	-36.75
						963	-19.2614	-32.8519
						964	-31.0493	-48.1578
						965	-32.0232	-51.422
						966	-29.9327	-60.0752
						967	-29.873	-46.5663
						968	-31.1977	-42.0778
						969	-29.3528	-43.0663
						970	-21.2547	-45.0784
						971	-33.2855	-51.2902
						972	-34.7766	-36.9189
						973	-30.031	-43.669
						974	-17.397	-45.5131
						975	-12.092	-29.5858
						976	-24.1593	-44.3461
						977	-20.4938	-42.5103
						978	-16.7928	-28.0171
						979	-21.2868	-25.9858
						980	-21.3648	-31.555
						981	-18.8951	-31.4377
						982	-9.91264	-24.0281
						983	-13.5872	-33.5828
						984	-17.4457	-27.9041
						985	-13.1456	-30.9714
						986	-19.5557	-32.1906
						987	-17.1874	-39.6808
						988	-21.377	-35.24
						989	-11.5629	-42.2092
						990	-13.0489	-37.4367
						991	-20.5885	-44.596
						992	-19.2595	-36.68
						993	-22.2585	-45.5877
						994	-24.2777	-30.7992
						995	-27.1224	-31.3452
						996	-39.84	-28.1447
						997	-23.8103	-32.4035
						998	-27.7779	-48.2534
						999	-20.5765	-43.792

## Sheet: Figure 3c
Timelines						Bar
	Time (ns)	Displacement (-AP8)	Displacement (+AP8)				condition	Displacement Average in Simulation
	0	0	0			0	AP8_MK6_Gqa_v3	2.29398
	1	0.352059	0.3494320511817932			1	AP8_MK6_Gqa_v3	4.06482
	2	0.361075	0.35869115591049194			2	AP8_MK6_Gqa_v3	3.12436
	3	0.386806	0.43133682012557983			3	AP8_MK6_Gqa_v3	2.61583
	4	0.382706	0.4189414083957672			4	AP8_MK6_Gqa_v3	2.83886
	5	0.403831	0.4599919617176056			5	MK6_Gqa_v3	5.62578
	6	0.496571	0.3383179306983948			6	MK6_Gqa_v3	4.83328
	7	0.402681	0.5146198868751526			7	MK6_Gqa_v3	3.36398
	8	0.46888	0.5355936884880066			8	MK6_Gqa_v3	4.64449
	9	0.592634	0.5394741296768188			9	MK6_Gqa_v3	2.45296
	10	0.618909	0.5907713770866394
	11	0.567378	0.6324196457862854
	12	0.83506	0.5765929818153381
	13	0.514251	0.7239636778831482
	14	0.674701	0.6828839182853699
	15	0.40552	0.5103809237480164
	16	0.5135	0.6442961096763611
	17	0.633826	0.726908
	18	0.615066	0.587793
	19	0.705618	0.7883338332176208
	20	0.73256	0.6913158893585205
	21	0.494815	0.503194
	22	0.586155	0.5210941433906555
	23	0.580945	0.6916513442993164
	24	0.579173	0.6115514039993286
	25	0.707625	0.7009747624397278
	26	0.897266	0.4810102880001068
	27	0.78734	0.958311
	28	0.440184	0.9628846049308777
	29	2.76533	1.9905370473861694
	30	2.64126	2.490327835083008
	31	3.60857	3.166764736175537
	32	3.32805	3.4353065490722656
	33	3.46161	2.9639346599578857
	34	2.9097	2.720890760421753
	35	2.2655	2.9676849842071533
	36	3.18991	2.5994160175323486
	37	3.38296	2.0953476428985596
	38	3.30444	2.2589406967163086
	39	4.15541	2.0295567512512207
	40	3.96273	2.3843023777008057
	41	2.51589	2.670747756958008
	42	3.84132	3.023125410079956
	43	2.85802	3.0401649475097656
	44	3.08185	2.2198679447174072
	45	2.96836	3.029557466506958
	46	4.00732	2.162567377090454
	47	3.88549	1.8878445625305176
	48	3.69249	2.5672287940979004
	49	3.05615	1.8331471681594849
	50	2.80377	2.412322521209717
	51	3.62866	3.5435636043548584
	52	3.69577	3.3962137699127197
	53	3.89501	3.0966684818267822
	54	3.08354	2.9937453269958496
	55	3.7628	4.185458660125732
	56	4.2122	4.303492546081543
	57	3.76485	3.222569227218628
	58	3.66753	2.313682794570923
	59	3.33416	2.6074464321136475
	60	3.47764	2.0941171646118164
	61	2.87842	2.601235866546631
	62	2.88206	2.1529014110565186
	63	3.27341	2.4166553020477295
	64	3.25365	2.9488799571990967
	65	2.55182	3.6776487827301025
	66	2.316	2.147480010986328
	67	3.03688	2.8379197120666504
	68	3.18964	3.153022289276123
	69	2.59406	3.1735117435455322
	70	2.17686	3.271249294281006
	71	2.0087	3.4014618396759033
	72	2.04771	3.1299986839294434
	73	1.66392	3.465372085571289
	74	1.74378	3.6284656524658203
	75	1.5201	4.07467
	76	2.09211	4.2278218269348145
	77	2.32691	3.9998157024383545
	78	2.47618	3.31387
	79	1.60496	3.0348610877990723
	80	2.14522	3.327777147293091
	81	2.1128	2.9236862659454346
	82	1.97388	3.7317330837249756
	83	2.37112	3.4452710151672363
	84	2.49963	4.407671928405762
	85	2.43076	3.326685667037964
	86	2.0105	3.9873621463775635
	87	3.18074	3.9529335498809814
	88	2.30075	3.580871820449829
	89	2.69104	3.249640941619873
	90	2.43653	4.436233997344971
	91	2.28205	4.635560989379883
	92	2.09838	4.285243034362793
	93	2.52298	3.626441240310669
	94	2.69179	4.740577697753906
	95	2.00666	4.05883
	96	2.57293	4.420390605926514
	97	2.18108	4.113482475280762
	98	2.31268	4.605282783508301
	99	2.30117	4.234706878662109
	100	2.57318	4.442409038543701
	101	2.35645	4.062957286834717
	102	2.92132	3.8308255672454834
	103	2.06711	4.522805213928223
	104	2.79619	4.5884199142456055
	105	2.24261	4.889614582061768
	106	2.80559	4.29141
	107	2.85981	4.360072612762451
	108	2.24152	3.7647719383239746
	109	2.06147	4.343605041503906
	110	1.57169	3.54451
	111	2.77737	3.361048936843872
	112	2.1331	4.1520867347717285
	113	3.06615	4.181102752685547
	114	2.35678	3.749791383743286
	115	2.354	3.4722275733947754
	116	1.81972	4.838591575622559
	117	1.85259	3.9937496185302734
	118	2.22686	3.2161803245544434
	119	2.83782	4.184765815734863
	120	2.43727	3.861180543899536
	121	2.68231	3.7519617080688477
	122	2.34937	4.0832929611206055
	123	2.97556	3.437394618988037
	124	2.56386	3.7845232486724854
	125	3.54843	3.284778356552124
	126	2.34289	3.4013357162475586
	127	2.44066	3.77556
	128	2.46706	3.96116
	129	2.85348	3.9562010765075684
	130	1.92334	4.201646327972412
	131	1.96905	4.464671611785889
	132	1.98502	3.859691858291626
	133	1.95937	3.5576066970825195
	134	2.2009	4.602046966552734
	135	1.90234	4.407829761505127
	136	1.74932	4.2315802574157715
	137	2.05073	3.575444221496582
	138	1.73957	4.422536373138428
	139	1.70345	2.774268388748169
	140	2.06849	4.048083305358887
	141	2.59524	3.7010927200317383
	142	2.19623	3.2683281898498535
	143	2.78271	3.9777252674102783
	144	2.17579	3.2192721366882324
	145	2.21309	2.7497007846832275
	146	1.54268	2.663804531097412
	147	2.23863	2.776961326599121
	148	2.45494	2.9696555137634277
	149	2.22177	3.191206455230713
	150	2.22283	3.0669729709625244
	151	2.41951	2.738328695297241
	152	1.69553	2.900070905685425
	153	2.10561	2.4119975566864014
	154	2.09675	2.4590678215026855
	155	2.15032	4.085482120513916
	156	2.37263	3.72455
	157	3.10602	3.926072835922241
	158	3.2038	3.8033063411712646
	159	2.48433	3.4024720191955566
	160	2.324	3.1815271377563477
	161	2.56274	2.636824607849121
	162	2.20887	3.493201971054077
	163	2.44043	3.232362985610962
	164	1.95251	2.757439374923706
	165	2.02671	2.4805474281311035
	166	2.05316	3.0560147762298584
	167	1.53984	3.4263105392456055
	168	1.80366	3.08097
	169	1.73577	4.064197540283203
	170	2.60565	3.9522531032562256
	171	2.22705	3.3500924110412598
	172	2.61431	3.0696160793304443
	173	2.72874	2.848245859146118
	174	1.35063	2.6731345653533936
	175	1.83212	3.04
	176	2.13084	2.2125842571258545
	177	1.87214	3.3254761695861816
	178	2.25731	3.248997211456299
	179	2.53488	3.050053834915161
	180	1.88502	2.868736743927002
	181	1.71736	3.000765323638916
	182	2.69042	2.6837031841278076
	183	2.14838	3.114109992980957
	184	1.62457	1.8980762958526611
	185	1.9402	2.4936790466308594
	186	2.16686	3.0526845455169678
	187	2.18903	2.47487
	188	1.35012	2.9711995124816895
	189	2.13447	3.0912892818450928
	190	2.03756	3.382337808609009
	191	1.70605	3.4094901084899902
	192	1.72394	4.21481
	193	1.38981	4.585378646850586
	194	1.63396	2.9636268615722656
	195	1.8124	3.1221306324005127
	196	1.26	3.115513801574707
	197	2.00497	3.652233600616455
	198	1.95956	3.519253969192505
	199	2.00541	2.7571487426757812
	200	2.1105	2.984609365463257
	201	1.76956	2.3252315521240234
	202	1.38516	2.7355334758758545
	203	1.60401	2.2606089115142822
	204	2.21312	2.246131181716919
	205	2.38929	2.1368889808654785
	206	2.39532	2.642202138900757
	207	2.39087	2.661113977432251
	208	2.16118	2.2674992084503174
	209	1.77515	2.336229085922241
	210	2.15201	2.4132015705108643
	211	1.67669	2.383274793624878
	212	1.67678	2.6525232791900635
	213	1.27704	2.6419689655303955
	214	1.39375	2.9474122524261475
	215	1.57384	2.849809408187866
	216	1.93178	3.095656394958496
	217	2.40029	2.0666987895965576
	218	1.69902	3.17515
	219	2.23837	2.2345519065856934
	220	1.61288	3.075538396835327
	221	1.91075	3.1543056964874268
	222	2.4459	3.1142284870147705
	223	1.63149	3.584256887435913
	224	2.30697	3.7289793491363525
	225	1.64375	3.8882529735565186
	226	2.14912	3.229912757873535
	227	2.67099	2.8834314346313477
	228	2.08708	3.5316600799560547
	229	2.02645	3.904186487197876
	230	1.70631	3.487556219100952
	231	1.64752	3.2219948768615723
	232	2.2982	3.8389813899993896
	233	2.18297	4.069972991943359
	234	2.21178	4.487696647644043
	235	2.43773	4.463572978973389
	236	2.08194	3.1992526054382324
	237	1.91218	3.808612585067749
	238	2.25561	4.610334873199463
	239	2.59662	3.542147636413574
	240	2.00329	3.9109764099121094
	241	2.33779	2.3935201168060303
	242	1.9588	2.694472312927246
	243	2.02409	2.578331470489502
	244	2.02858	3.7497496604919434
	245	1.98449	3.63712
	246	1.67635	3.5243711471557617
	247	2.25224	3.8581650257110596
	248	2.22391	3.8545820713043213
	249	2.08087	3.793057680130005
	250	2.44315	3.0289907455444336
	251	1.75213	4.279311656951904
	252	2.32632	3.3340582847595215
	253	2.23208	3.343101978302002
	254	2.18697	2.586449384689331
	255	2.19824	2.2793190479278564
	256	2.31048	2.4902842044830322
	257	2.46893	2.787789821624756
	258	1.88099	2.4719831943511963
	259	1.80967	2.7705037593841553
	260	1.80522	3.5783164501190186
	261	2.25909	2.4411959648132324
	262	2.03349	3.004087448120117
	263	1.91902	2.224717855453491
	264	2.01804	3.0535919666290283
	265	1.6221	3.5704455375671387
	266	1.70066	3.5264058113098145
	267	2.01187	3.729891061782837
	268	2.09592	3.269664764404297
	269	2.16372	3.305645227432251
	270	1.69165	2.609957456588745
	271	1.40317	3.3559610843658447
	272	2.01138	3.9419806003570557
	273	1.98919	3.6017138957977295
	274	1.74065	2.925370931625366
	275	1.69559	3.2714154720306396
	276	2.02896	3.8436107635498047
	277	2.09066	3.9281318187713623
	278	2.76793	2.7597460746765137
	279	2.18042	3.6483607292175293
	280	1.61707	3.2367348670959473
	281	1.99789	2.5553812980651855
	282	2.70472	3.233350992202759
	283	1.74415	3.324692964553833
	284	2.87355	3.4702343940734863
	285	1.75169	3.15987
	286	1.44145	4.009830474853516
	287	2.46817	3.0044593811035156
	288	2.26598	2.879382848739624
	289	3.54044	3.3430449962615967
	290	3.46279	2.991159200668335
	291	2.39632	2.991398334503174
	292	2.02	2.957029104232788
	293	2.54667	3.5174500942230225
	294	2.024	3.237761974334717
	295	2.29752	4.5708723068237305
	296	1.78133	4.236822605133057
	297	2.32606	4.122968673706055
	298	1.4116	3.576754093170166
	299	2.30759	3.7421116828918457
	300	2.02983	3.639526605606079
	301	1.4778	3.5937044620513916
	302	1.63061	3.2035436630249023
	303	1.76137	3.145620107650757
	304	2.09838	3.0393357276916504
	305	1.79427	2.376659870147705
	306	1.57673	2.6326212882995605
	307	1.73331	2.717438220977783
	308	1.89769	3.2834560871124268
	309	2.36319	3.1605050563812256
	310	1.93497	3.4302892684936523
	311	1.72278	3.3894858360290527
	312	1.91095	3.546865463256836
	313	1.55753	3.4551844596862793
	314	2.30513	3.0869691371917725
	315	1.34409	2.8242123126983643
	316	2.49939	3.6595287322998047
	317	1.98855	3.117948293685913
	318	2.19586	3.356386184692383
	319	1.4848	4.6312031745910645
	320	1.41596	3.720663070678711
	321	2.27917	4.108922004699707
	322	1.85757	3.767155408859253
	323	1.86552	3.7895913124084473
	324	1.56026	4.079428195953369
	325	1.42681	3.394009828567505
	326	1.85433	3.515558958053589
	327	2.14517	3.072765350341797
	328	1.76434	3.126448392868042
	329	2.00974	3.7669312953948975
	330	2.76744	3.580742359161377
	331	1.93013	4.121232986450195
	332	2.60126	3.9105277061462402
	333	2.97998	3.445523738861084
	334	2.03487	3.5719151496887207
	335	2.3606	3.9776108264923096
	336	2.84126	2.7246522903442383
	337	2.60874	2.3354947566986084
	338	2.68366	2.2528510093688965
	339	2.49959	2.7539401054382324
	340	1.83555	3.2950053215026855
	341	2.8389	2.8453598022460938
	342	2.49823	3.2423207759857178
	343	1.99886	3.42126
	344	2.79043	3.3871750831604004
	345	1.82563	3.2504429817199707
	346	2.35663	3.7790422439575195
	347	2.00777	3.5277321338653564
	348	1.76231	3.497584342956543
	349	1.25696	3.832176685333252
	350	2.0722	4.737472057342529
	351	2.32699	4.990897178649902
	352	1.79631	3.5297727584838867
	353	1.48154	3.189035654067993
	354	2.69233	3.5585052967071533
	355	1.87561	3.180790662765503
	356	2.87934	3.0110912322998047
	357	2.03955	2.406707286834717
	358	1.51159	3.2775394916534424
	359	2.13162	2.9942822456359863
	360	2.36661	2.838195323944092
	361	2.37184	2.459576368331909
	362	2.57657	3.2656
	363	2.45564	3.076362133026123
	364	3.01588	2.8328969478607178
	365	2.3762	2.6695783138275146
	366	2.13997	3.2125988006591797
	367	1.77443	1.4836374521255493
	368	1.76879	2.513478994369507
	369	2.94272	1.941622018814087
	370	1.97666	2.4031970500946045
	371	1.90535	2.5146374702453613
	372	1.96087	3.5229368209838867
	373	2.28419	2.889925241470337
	374	1.86008	3.9806480407714844
	375	1.56607	2.286890983581543
	376	2.10914	2.4443066120147705
	377	2.25377	3.778759479522705
	378	2.70119	3.013373851776123
	379	2.26818	3.50782
	380	2.07634	3.353386878967285
	381	2.50125	3.390896797180176
	382	2.21618	2.7618672847747803
	383	2.25545	3.5702335834503174
	384	1.74046	3.92222
	385	2.0123	4.357814788818359
	386	2.21171	2.8779549598693848
	387	1.85202	3.3053061962127686
	388	1.79673	3.0267553329467773
	389	2.14048	2.8064017295837402
	390	1.82331	3.474471092224121
	391	2.7461	3.558997392654419
	392	2.38256	3.165233612060547
	393	2.55702	2.8114731311798096
	394	2.25788	2.7409303188323975
	395	2.13501	2.286266326904297
	396	2.02592	1.996219515800476
	397	2.58109	2.248497247695923
	398	2.12771	2.918370246887207
	399	2.11681	2.0944182872772217
	400	2.51792	1.7524467706680298
	401	2.04287	2.1172261238098145
	402	2.49271	1.7222257852554321
	403	1.9555	2.379678964614868
	404	2.94905	2.193081855773926
	405	1.89831	2.5621674060821533
	406	1.28677	2.332304000854492
	407	2.27558	3.1997745037078857
	408	2.10395	2.1287553310394287
	409	2.52111	2.611537218093872
	410	1.89998	1.7040905952453613
	411	2.02321	2.6183741092681885
	412	1.98723	1.7460156679153442
	413	3.5427	2.0514345169067383
	414	3.24614	1.9340940713882446
	415	2.78982	1.7070382833480835
	416	2.49243	2.467932939529419
	417	2.60455	2.2316112518310547
	418	3.16149	2.9241116046905518
	419	3.36055	2.173443078994751
	420	2.82196	2.1784067153930664
	421	3.00354	2.636368989944458
	422	3.13969	2.3853728771209717
	423	2.8021	2.816885232925415
	424	2.29957	3.573092460632324
	425	1.59549	4.029972553253174
	426	1.99647	3.4544360637664795
	427	1.77796	2.7156076431274414
	428	2.03792	3.6600542068481445
	429	1.47092	2.1902143955230713
	430	2.22232	2.733694314956665
	431	2.214	2.540952682495117
	432	3.3159	2.973489761352539
	433	1.73574	2.2922325134277344
	434	2.58235	3.0547564029693604
	435	2.33759	2.485568046569824
	436	2.77736	3.049665689468384
	437	2.28225	2.176083564758301
	438	1.9471	2.8898587226867676
	439	2.41355	3.0644261837005615
	440	2.38267	2.1293702125549316
	441	2.8101	3.15418
	442	2.99741	2.3313145637512207
	443	2.84953	2.81132
	444	2.67035	3.007420539855957
	445	2.75341	3.3849306106567383
	446	3.43361	3.253544569015503
	447	3.39229	3.5118
	448	2.8953	3.309373378753662
	449	3.29972	2.890740394592285
	450	2.78662	2.816145658493042
	451	2.92874	2.6095752716064453
	452	2.7366	2.4424338340759277
	453	2.91173	2.746424913406372
	454	2.83367	2.7097973823547363
	455	2.36877	1.5631678104400635
	456	2.29725	2.3260512351989746
	457	2.43664	2.3570187091827393
	458	2.81444	2.396944761276245
	459	2.78142	2.3288097381591797
	460	1.99799	3.49979
	461	2.5276	2.7793521881103516
	462	2.3477	3.1572842597961426
	463	2.54094	2.461449384689331
	464	2.78623	1.9087259769439697
	465	2.98106	3.4122061729431152
	466	2.40633	3.4246325492858887
	467	2.59028	1.573660969734192
	468	3.02103	2.5449366569519043
	469	2.55484	3.199859142303467
	470	2.84419	2.8354458808898926
	471	3.19072	3.604027509689331
	472	3.09049	2.638753890991211
	473	2.89443	3.5941686630249023
	474	2.3603	3.385037660598755
	475	3.23108	2.790893793106079
	476	2.94079	3.128260850906372
	477	2.81099	3.158203601837158
	478	2.88259	3.0485410690307617
	479	2.63375	2.8829472064971924
	480	2.45134	2.6298747062683105
	481	2.92936	3.2120845317840576
	482	2.17741	2.9739084243774414
	483	2.14903	3.050668478012085
	484	1.70874	3.5017528533935547
	485	1.66785	2.8329834938049316
	486	2.19502	2.486771583557129
	487	2.94326	3.1530704498291016
	488	3.09828	3.5380077362060547
	489	2.88182	3.575636148452759
	490	3.23235	3.6723010540008545
	491	3.12816	3.614114999771118
	492	3.02241	2.964510679244995
	493	2.90727	2.5930304527282715
	494	3.00899	2.888664722442627
	495	3.8624	3.057528257369995
	496	3.17313	3.353081703186035
	497	3.63233	3.9264025688171387
	498	3.47279	2.442366600036621
	499	2.76122	3.7062032222747803
	500	2.59826	3.882417917251587
	501	3.24351	3.5393545627593994
	502	3.02204	3.7195260524749756
	503	2.54704	2.5249698162078857
	504	2.4016	2.875032663345337
	505	2.52722	3.592874526977539
	506	3.11541	3.3817343711853027
	507	2.56926	4.015749931335449
	508	3.61403	2.942859649658203
	509	2.77569	3.7251944541931152
	510	3.46983	2.240593194961548
	511	3.68073	3.030381441116333
	512	2.55827	2.7803001403808594
	513	3.12613	3.3074398040771484
	514	2.86437	2.6024839878082275
	515	3.32431	2.6945085525512695
	516	3.13259	3.270338773727417
	517	3.10351	3.272449493408203
	518	3.49429	2.751121997833252
	519	3.14103	3.1414709091186523
	520	2.76253	2.1911284923553467
	521	3.47271	3.3290793895721436
	522	3.1283	3.008110284805298
	523	3.35228	2.391347646713257
	524	2.2219	3.21139
	525	3.42349	3.2405202388763428
	526	2.7505	2.6875107288360596
	527	3.11181	2.3023836612701416
	528	3.43131	1.9868041276931763
	529	3.44896	2.5069870948791504
	530	3.60519	2.2979013919830322
	531	3.82124	2.5768485069274902
	532	3.20963	3.5613112449645996
	533	2.99234	2.201892137527466
	534	3.18959	2.185004949569702
	535	3.11746	2.9315037727355957
	536	3.50516	2.5613784790039062
	537	3.39144	2.184201955795288
	538	3.05113	2.6740410327911377
	539	3.31318	1.9592467546463013
	540	2.30352	2.34251
	541	3.65289	2.00301
	542	3.02011	1.9233559370040894
	543	2.91314	2.781001567840576
	544	2.60643	2.916705369949341
	545	3.08827	2.8346269130706787
	546	2.25626	2.605152130126953
	547	2.81751	3.4823927879333496
	548	2.55679	3.0522890090942383
	549	2.52372	2.350087881088257
	550	2.11399	2.1442408561706543
	551	2.16136	2.2388741970062256
	552	2.58345	1.9253934621810913
	553	2.40858	2.8421969413757324
	554	2.79037	2.410585641860962
	555	2.37871	3.002819538116455
	556	3.20936	2.863227128982544
	557	3.37953	2.9650661945343018
	558	2.85237	3.04952
	559	2.788	2.957538366317749
	560	2.16814	2.2778806686401367
	561	2.09176	2.696406602859497
	562	3.2696	2.763939142227173
	563	2.25994	4.241824626922607
	564	2.47717	2.841296911239624
	565	2.08602	2.801384925842285
	566	2.10173	2.142543315887451
	567	2.55583	3.1522068977355957
	568	2.5256	2.449082612991333
	569	2.43143	1.464095950126648
	570	2.47492	2.6687629222869873
	571	2.41984	2.4153738021850586
	572	2.83689	3.7778830528259277
	573	2.59834	3.943128824234009
	574	2.39472	3.411102294921875
	575	2.6557	3.165179491043091
	576	2.60726	3.4347267150878906
	577	2.49376	2.5675013065338135
	578	2.70732	2.560831069946289
	579	2.45818	2.9260590076446533
	580	2.42296	3.2627875804901123
	581	2.25737	3.4736597537994385
	582	2.73648	2.2826266288757324
	583	2.32677	2.5512516498565674
	584	2.38147	2.80849
	585	1.87	3.4615671634674072
	586	2.12725	2.744866132736206
	587	2.80854	2.8194968700408936
	588	2.44831	2.977520227432251
	589	1.92264	2.8546645641326904
	590	2.27834	3.173905849456787
	591	2.6873	2.6632633209228516
	592	2.05042	3.513221263885498
	593	2.31117	3.0225329399108887
	594	2.16186	3.538435459136963
	595	2.20876	3.1318771839141846
	596	2.97979	2.324069023132324
	597	2.77761	2.774775266647339
	598	3.47362	2.3507163524627686
	599	3.20694	2.5940961837768555
	600	3.7894	2.198301076889038
	601	2.63842	2.850107431411743
	602	2.56342	2.65619
	603	3.16627	2.6107637882232666
	604	3.36799	2.2966902256011963
	605	3.06704	2.9802300930023193
	606	2.88785	2.3956305980682373
	607	2.89537	3.1377642154693604
	608	3.5326	2.571103096008301
	609	2.92656	1.712308406829834
	610	2.69261	2.5364253520965576
	611	3.28659	2.8885726928710938
	612	2.97179	2.934356689453125
	613	2.86713	3.0130791664123535
	614	2.59866	2.9435319900512695
	615	2.07664	2.5497467517852783
	616	3.12987	1.9287956953048706
	617	2.82225	2.9345695972442627
	618	2.80477	3.036142349243164
	619	2.84872	2.372476577758789
	620	2.23086	2.4576244354248047
	621	2.21991	2.8890135288238525
	622	2.94088	2.814709186553955
	623	3.48824	2.315175771713257
	624	1.84692	2.5576047897338867
	625	3.30652	2.3938748836517334
	626	2.27228	3.7966604232788086
	627	1.72271	2.465914487838745
	628	2.44314	2.9206948280334473
	629	2.44997	2.5485482215881348
	630	3.16475	2.927386999130249
	631	3.20189	3.34274
	632	3.11143	2.8861124515533447
	633	3.17065	2.6522
	634	2.31159	2.8385848999023438
	635	2.17523	3.408763885498047
	636	2.04204	2.5651137828826904
	637	2.10692	2.9443857669830322
	638	2.57228	3.6702053546905518
	639	2.5666	3.326530933380127
	640	3.11288	3.0531132221221924
	641	2.24845	3.326753854751587
	642	2.14308	3.350660562515259
	643	1.82895	2.394477128982544
	644	2.06327	2.9813506603240967
	645	2.34017	2.64989
	646	2.52066	2.4110279083251953
	647	2.82019	3.294131278991699
	648	2.48797	2.871546745300293
	649	2.14017	2.1211235523223877
	650	2.64708	2.7244675159454346
	651	2.38959	2.7092723846435547
	652	2.54865	2.8347232341766357
	653	2.61447	1.7035597562789917
	654	2.71404	2.096108913421631
	655	2.23523	3.122246265411377
	656	2.40733	3.2311129570007324
	657	2.88167	2.4109935760498047
	658	3.12947	2.971436023712158
	659	2.72526	2.8543548583984375
	660	2.21831	2.805652379989624
	661	1.94597	2.2297091484069824
	662	3.0815	2.3977131843566895
	663	2.11566	2.870093822479248
	664	2.79655	2.5886192321777344
	665	2.67951	1.5402257442474365
	666	2.1201	2.4156816005706787
	667	2.01981	2.8923540115356445
	668	2.84999	2.0946664810180664
	669	1.77177	2.7878432273864746
	670	3.1024	3.192819833755493
	671	3.60481	2.956188201904297
	672	2.9137	2.6571311950683594
	673	2.42823	2.3022751808166504
	674	2.91964	2.8613288402557373
	675	3.19962	3.209209442138672
	676	2.96357	3.3360886573791504
	677	2.45999	3.4731125831604004
	678	2.05964	4.202881813049316
	679	1.57236	3.9893054962158203
	680	2.16524	3.293287754058838
	681	3.20822	3.4348089694976807
	682	3.33466	3.2587926387786865
	683	2.43348	2.4761247634887695
	684	2.3326	2.1893973350524902
	685	2.50436	2.7922189235687256
	686	2.8088	2.4191648960113525
	687	2.29422	2.2948265075683594
	688	2.58078	2.8833301067352295
	689	2.61785	2.785410165786743
	690	2.11632	2.3901171684265137
	691	2.0879	3.1448333263397217
	692	2.38665	2.252889633178711
	693	2.00934	2.81876
	694	1.95076	2.694793462753296
	695	2.23644	2.0527451038360596
	696	2.99256	1.9096055030822754
	697	2.745	1.7805479764938354
	698	2.38471	2.0231716632843018
	699	2.89822	1.924105167388916
	700	2.65271	2.100996494293213
	701	2.54357	2.159947633743286
	702	2.81323	1.8276571035385132
	703	2.26703	1.734434723854065
	704	2.38721	2.0931742191314697
	705	2.40646	2.240680694580078
	706	2.93479	2.8825016021728516
	707	1.82885	3.0377
	708	2.91783	2.8372230529785156
	709	2.95583	3.2638211250305176
	710	1.7506	2.8414413928985596
	711	2.76494	2.842972755432129
	712	2.19959	2.1160855293273926
	713	2.88118	2.101715087890625
	714	3.26972	2.5447826385498047
	715	3.6102	2.2326014041900635
	716	2.61756	2.4434568881988525
	717	2.13985	1.9678232669830322
	718	2.33918	2.329699993133545
	719	2.11978	2.8148915767669678
	720	2.21599	1.8674602508544922
	721	1.85137	2.411491870880127
	722	2.48137	2.447157859802246
	723	2.33276	2.721418857574463
	724	2.81148	2.162724256515503
	725	2.56405	2.642902135848999
	726	2.10706	1.9562355279922485
	727	2.24425	2.5764827728271484
	728	2.13516	2.80625
	729	2.57214	2.7450404167175293
	730	2.19172	2.525758743286133
	731	1.53172	2.7762835025787354
	732	2.02594	1.701515555381775
	733	2.00777	2.1064581871032715
	734	1.69801	1.8732033967971802
	735	2.47755	2.1345083713531494
	736	1.78708	1.5584968328475952
	737	2.37001	2.4301488399505615
	738	2.65902	3.0423896312713623
	739	2.74797	2.462076425552368
	740	2.5243	2.611849784851074
	741	3.08371	2.6096088886260986
	742	3.26045	3.1478404998779297
	743	2.5005	3.2944250106811523
	744	2.12118	2.5116708278656006
	745	2.85673	3.130552291870117
	746	2.11526	2.4481987953186035
	747	2.50819	2.7793405055999756
	748	1.53935	2.997649669647217
	749	1.47665	3.1608595848083496
	750	2.33527	2.4234180450439453
	751	1.73738	3.031250238418579
	752	2.39518	2.635244131088257
	753	2.53532	2.797471284866333
	754	2.68071	2.6687991619110107
	755	2.36515	3.1778814792633057
	756	2.09102	2.9958534240722656
	757	2.21582	2.9226479530334473
	758	2.24126	2.800095796585083
	759	2.96182	2.464251756668091
	760	2.15754	3.9134979248046875
	761	2.71563	2.4148616790771484
	762	2.17159	3.211177349090576
	763	1.66715	2.8166468143463135
	764	2.29081	3.164893627166748
	765	3.32797	2.6829352378845215
	766	2.88559	2.737703561782837
	767	3.24506	2.833930015563965
	768	2.78586	2.7293148040771484
	769	2.36639	2.5132040977478027
	770	1.88923	2.0455265045166016
	771	2.19407	2.127610445022583
	772	2.38487	2.747753143310547
	773	2.98095	2.5945448875427246
	774	2.5363	2.953340768814087
	775	2.31902	3.6202
	776	2.91929	3.017817497253418
	777	2.72319	3.082254409790039
	778	3.42343	3.6830904483795166
	779	2.97191	3.236097574234009
	780	3.26912	3.081979990005493
	781	2.98457	2.697357177734375
	782	2.90149	2.7416892051696777
	783	3.4016	2.9514963626861572
	784	3.42031	3.0020194053649902
	785	4.05896	3.210415840148926
	786	3.34054	3.023952007293701
	787	4.50952	2.505897045135498
	788	3.70955	3.1014068126678467
	789	3.68138	2.0719223022460938
	790	3.77018	2.5154831409454346
	791	4.06025	2.5696423053741455
	792	4.05295	3.160168409347534
	793	3.95118	2.8418028354644775
	794	3.92547	3.096726894378662
	795	2.84559	2.6036248207092285
	796	3.0997	2.4128
	797	3.20275	3.530383825302124
	798	2.27911	3.248014450073242
	799	2.72736	2.9489502906799316
	800	2.28069	3.2292473316192627
	801	2.84237	2.464275360107422
	802	2.52712	2.668833017349243
	803	2.73908	2.638150215148926
	804	3.54368	2.3673477172851562
	805	2.89299	2.5062897205352783
	806	2.57178	3.07924
	807	2.79889	2.319801092147827
	808	2.35531	2.576714038848877
	809	2.49943	2.197049856185913
	810	2.53806	2.2528977394104004
	811	2.47062	2.412881851196289
	812	2.56606	2.4695961475372314
	813	2.7525	2.398634195327759
	814	2.38315	1.910001277923584
	815	2.84856	2.9965739250183105
	816	3.69337	2.3561484813690186
	817	2.29203	2.7554140090942383
	818	2.12257	2.654954433441162
	819	2.66028	1.7987029552459717
	820	2.58633	2.194365978240967
	821	2.28163	2.4979984760284424
	822	2.6055	2.582765817642212
	823	1.63557	3.2526090145111084
	824	2.90514	3.001906633377075
	825	2.48404	3.143954277038574
	826	2.64456	3.2770533561706543
	827	2.66092	3.4484105110168457
	828	2.30757	3.2391035556793213
	829	2.76592	2.759460926055908
	830	2.87175	3.3101797103881836
	831	3.26691	2.906583309173584
	832	3.35434	2.3992295265197754
	833	3.43309	2.841118335723877
	834	2.96918	3.040203332901001
	835	2.30999	2.729238510131836
	836	2.42907	2.3057823181152344
	837	2.41879	3.395796537399292
	838	2.25207	3.39488
	839	3.04545	3.2491087913513184
	840	2.24167	2.962996482849121
	841	2.51158	3.1302502155303955
	842	2.69831	2.5890016555786133
	843	2.15995	2.9888696670532227
	844	2.86332	2.580979347229004
	845	2.23628	2.4807982444763184
	846	2.72166	2.718737840652466
	847	2.06172	2.730287790298462
	848	2.30941	2.708505630493164
	849	3.1775	2.240443706512451
	850	2.85776	2.7696738243103027
	851	2.5637	2.7663564682006836
	852	3.17026	2.5242390632629395
	853	2.84793	2.626497507095337
	854	2.47158	2.6296041011810303
	855	1.80887	2.5218193531036377
	856	3.10751	3.0409719944000244
	857	3.81975	2.3002657890319824
	858	3.23845	2.994645595550537
	859	2.28928	2.8478856086730957
	860	3.46558	2.927900552749634
	861	2.29795	2.5880377292633057
	862	2.38875	2.777918577194214
	863	2.44887	3.312427520751953
	864	2.04287	2.800802230834961
	865	2.03877	2.6083035469055176
	866	1.63652	3.122175455093384
	867	2.21473	3.5243992805480957
	868	2.11104	2.3113505840301514
	869	2.01477	3.114952564239502
	870	2.07732	2.5052480697631836
	871	2.75534	2.97098
	872	3.26056	2.6222829818725586
	873	3.17537	2.2730295658111572
	874	2.58253	2.6093368530273438
	875	3.17945	2.628589630126953
	876	2.82789	2.4102258682250977
	877	2.75762	3.0147926807403564
	878	2.89281	2.5348401069641113
	879	2.19792	1.8547580242156982
	880	2.36741	2.2607600688934326
	881	2.03727	2.0013208389282227
	882	3.1803	1.9287344217300415
	883	2.5801	2.506105661392212
	884	2.51848	3.2448976039886475
	885	2.083	3.1414952278137207
	886	2.49078	2.838273525238037
	887	2.4873	3.165292501449585
	888	2.59771	2.6561105251312256
	889	2.59975	2.586555242538452
	890	2.28009	2.9549410343170166
	891	1.89258	1.9972883462905884
	892	2.16322	2.363889217376709
	893	2.40524	2.424403190612793
	894	2.45833	2.4378855228424072
	895	2.39571	2.5340874195098877
	896	1.78426	1.7417725324630737
	897	2.02257	2.3328537940979004
	898	1.94384	2.468092441558838
	899	1.92548	2.565242052078247
	900	2.16008	2.4303667545318604
	901	1.88456	3.2960636615753174
	902	1.42357	3.3238778114318848
	903	2.08708	2.573598861694336
	904	2.39033	2.7086386680603027
	905	2.04258	2.8769121170043945
	906	2.83017	2.6909592151641846
	907	2.92831	2.369093656539917
	908	2.18369	3.206878185272217
	909	2.88982	2.6250340938568115
	910	2.80637	2.8407952785491943
	911	2.429	3.058928966522217
	912	2.31389	2.783616542816162
	913	1.81219	2.911064386367798
	914	1.71652	3.0966379642486572
	915	1.89785	2.680940628051758
	916	2.49463	2.4993672370910645
	917	1.60735	2.2948713302612305
	918	1.87962	2.659665584564209
	919	1.8803	3.1619322299957275
	920	2.01257	2.6141088008880615
	921	1.85402	2.8787102699279785
	922	2.23393	3.08527
	923	1.69864	2.8050715923309326
	924	1.80374	2.779472827911377
	925	2.07651	2.761791229248047
	926	2.15344	2.9890897274017334
	927	2.33543	2.9792308807373047
	928	2.09194	2.9505343437194824
	929	1.9776	2.682239532470703
	930	2.03872	2.8338441848754883
	931	2.93927	3.4780709743499756
	932	1.99971	2.920534133911133
	933	2.11065	2.7530879974365234
	934	2.15832	2.857597589492798
	935	2.16686	3.0457048416137695
	936	1.9863	2.389786720275879
	937	1.83901	2.516981363296509
	938	2.44836	2.601783514022827
	939	2.21628	2.724541425704956
	940	2.43969	2.9291653633117676
	941	2.13362	1.7593200206756592
	942	1.51703	2.463136672973633
	943	2.24738	2.586731195449829
	944	2.57964	2.2080845832824707
	945	2.42827	2.848362684249878
	946	2.60482	3.013005495071411
	947	2.41872	2.6540560722351074
	948	2.76807	2.973133087158203
	949	2.56232	2.941016435623169
	950	2.61512	2.5278432369232178
	951	2.24964	2.9639060497283936
	952	2.6969	2.644134521484375
	953	1.62277	2.7378957271575928
	954	2.05506	2.8029041290283203
	955	1.98895	2.376847505569458
	956	2.16847	1.7835705280303955
	957	1.90569	2.716777801513672
	958	2.08884	2.05713
	959	2.44985	1.8548222780227661
	960	1.6436	2.101630210876465
	961	1.73347	2.276383638381958
	962	2.51185	2.3341407775878906
	963	2.21395	2.875594139099121
	964	2.11172	2.939385175704956
	965	2.36265	2.766374349594116
	966	2.59625	2.4288265705108643
	967	2.41213	2.475161552429199
	968	1.96542	3.013002395629883
	969	2.2182	2.644252061843872
	970	2.59595	2.343381643295288
	971	2.24566	3.3967673778533936
	972	2.11499	2.5370171070098877
	973	2.48273	1.9923514127731323
	974	2.14423	2.9879026412963867
	975	2.81573	2.488563299179077
	976	2.5285	2.5864808559417725
	977	2.37261	2.224062919616699
	978	2.6146	2.4049668312072754
	979	2.50828	2.7469606399536133
	980	2.3473	2.5107011795043945
	981	2.24318	1.8449832201004028
	982	3.04968	2.271543025970459
	983	2.28063	1.982387900352478
	984	2.65901	1.4648525714874268
	985	1.85818	1.7980706691741943
	986	2.06118	2.2473018169403076
	987	1.9411	1.5393353700637817
	988	1.81204	2.3988640308380127
	989	2.02856	2.3129160404205322
	990	2.06615	2.1187026500701904
	991	2.37076	3.095524787902832
	992	2.51063	2.303306818008423
	993	2.10212	2.6940102577209473
	994	2.09006	2.393139362335205
	995	2.0908	2.5454909801483154
	996	1.63956	1.7650707960128784
	997	2.00583	2.1296277046203613
	998	1.95198	1.9849566221237183
	999	2.46389	2.9905340671539307

## Sheet: Figure 4a
Figure 4a
	Concentration	G3.49E	WT
	-11.6	99.5069	108.343
	-11	106.028	109.184
	-10.4	106.449	139.901
	-9.8	106.659	151.049
	-9.2	108.132	170.402
	-8.6	103.504	180.5
	-8	102.662	195.017
	-7.4	92.7751	181.762
	-6.8	77.6301	175.453
	-6.2	65.6396	174.61
	-5.6	44.3907	185.55
	-5	38.7124	185.339

## Sheet: Figure 4b
Figure 4b
	Concentration	G3.49E	WT
	-11.6	122.975	95.7636
	-11	125.524	111.397
	-10.4	130.991	106.114
	-9.8	125.954	111.796
	-9.2	127.828	118.983
	-8.6	136.919	134.186
	-8	151.876	164.346
	-7.4	174.143	168.338
	-6.8	182.282	176.355
	-6.2	196.84	189.008
	-5.6	185.63	159.063
	-5	187.749	168.553

## Sheet: Figure 4c
Bar chart 4c
		condition	rep	PR state frequency	mutant	AP8	Gq	cond_string
	0	MK6_WT_v1	1	4.54545	FALSE	FALSE	FALSE	MK6_WT_v1
	1	MK6_WT_v1	2	4.30622	FALSE	FALSE	FALSE	MK6_WT_v1
	2	MK6_WT_v1	3	19.3887	FALSE	FALSE	FALSE	MK6_WT_v1
	3	MK6_WT_v1	4	3.65631	FALSE	FALSE	FALSE	MK6_WT_v1
	4	MK6_WT_v1	5	19.0391	FALSE	FALSE	FALSE	MK6_WT_v1
	5	AP8_MK6_WT_v1	1	22.7692	FALSE	TRUE	FALSE	AP8_MK6_WT_v1
	6	AP8_MK6_WT_v1	2	77.6135	FALSE	TRUE	FALSE	AP8_MK6_WT_v1
	7	AP8_MK6_WT_v1	3	39.7773	FALSE	TRUE	FALSE	AP8_MK6_WT_v1
	8	AP8_MK6_WT_v1	4	24.2509	FALSE	TRUE	FALSE	AP8_MK6_WT_v1
	9	AP8_MK6_WT_v1	5	14.5877	FALSE	TRUE	FALSE	AP8_MK6_WT_v1
	10	MK6_G103E	1	10.3846	TRUE	FALSE	FALSE	MK6_G103E
	11	MK6_G103E	2	28.3846	TRUE	FALSE	FALSE	MK6_G103E
	12	MK6_G103E	3	68.9231	TRUE	FALSE	FALSE	MK6_G103E
	13	MK6_G103E	4	61.5385	TRUE	FALSE	FALSE	MK6_G103E
	14	MK6_G103E	5	21.2308	TRUE	FALSE	FALSE	MK6_G103E
	15	MK6_G103E	6	91.1538	TRUE	FALSE	FALSE	MK6_G103E
	16	MK6_G103E	7	75.5385	TRUE	FALSE	FALSE	MK6_G103E
	17	MK6_G103E	8	76.6923	TRUE	FALSE	FALSE	MK6_G103E
	18	MK6_G103E	9	36.6923	TRUE	FALSE	FALSE	MK6_G103E
	19	MK6_G103E	10	2.69231	TRUE	FALSE	FALSE	MK6_G103E
	20	AP8_MK6_G103E	1	34.2308	TRUE	TRUE	FALSE	AP8_MK6_G103E
	21	AP8_MK6_G103E	2	12.4615	TRUE	TRUE	FALSE	AP8_MK6_G103E
	22	AP8_MK6_G103E	3	25.8462	TRUE	TRUE	FALSE	AP8_MK6_G103E
	23	AP8_MK6_G103E	4	17.4615	TRUE	TRUE	FALSE	AP8_MK6_G103E
	24	AP8_MK6_G103E	5	26.5385	TRUE	TRUE	FALSE	AP8_MK6_G103E
	25	AP8_MK6_G103E	6	20.8462	TRUE	TRUE	FALSE	AP8_MK6_G103E
	26	AP8_MK6_G103E	7	62.5385	TRUE	TRUE	FALSE	AP8_MK6_G103E
	27	AP8_MK6_G103E	8	59.5385	TRUE	TRUE	FALSE	AP8_MK6_G103E
	28	AP8_MK6_G103E	9	7.30769	TRUE	TRUE	FALSE	AP8_MK6_G103E
	29	AP8_MK6_G103E	10	14.0769	TRUE	TRUE	FALSE	AP8_MK6_G103E

[truncated: 2 more sheets: Figure 4d, Figure 5b]
